# Supplementary material for: Aggression on the psychiatric ward: Prevalence and risk factors. A systematic review of the literature
Source: PLoS One. 2021 Oct 8;16(10):e0258346. doi: 10.1371/journal.pone.0258346 (PMC8500453; doi:10.1371/journal.pone.0258346)
Supplement: S1 Dataset — (XLSX) [file pone.0258346.s006.xlsx]

## Sheet: Patient factors
Author	Year	Title	MOQUE	Study design	n=	Gender male/female	Age (SD)	Diagnosis	Sort of aggression	Aggression measured	Other Questionairres	Interaction with the patient	Insight	Homelessness	History of violence	Gender	Age	Substance abuse	Severity of psychopathology	Other
M. v. M. Winje, S.//Gjestad, R.//Urheim, R.//Rypdal, K.	2018	Staff members' evaluation of inpatients' motivation for aggression-the roles of staff restrictions and aggression severity	5	cross-sectional	67	57/10	32 (9.63)	schizophrenia (59.7%) bipolar disorder (6.0%) other psychotic disorder (17.9%) major mental disorder and personality disorder (43.2%)	Aggressive incidents: any verbal, nonverbal or physical behaviour that was threatening to or did harm self, others or property	Visual Analog Scale (VAS) for severety of the incident Zstaff Observation Aggression Scale-Revised (SOAS-R)	Aggressive Incident Motivation Evaluation Scale (AIMES) Ward location Number of aggressive incidents per patient Patient gender	53.2% of incidents were without observable provocation 46.8% of incidents were provoked by staff placing some restriction on the patient																											619735165				Improved understanding of inpatient aggression can come from systematic assessment of motivation for aggressive incidents. This study investigates staff members' evaluation of motivation for aggressive incidents, and how such evaluations are influenced by staff restrictions and aggression severity. Staff reports of aggressive incidents in a secure psychiatric unit were collected in clinical pract…			https://ovidsp.ovid.com/ovidweb.cgi?T=JS&CSC=Y&NEWS=N&PAGE=fulltext&D=emexa&AN=619735165//https://maastrichtuniversity.on.worldcat.org/atoztitles/link?sid=OVID:embase&id=pmid:&id=doi:10.1080%2F14789949.2017.1410563&issn=1478-9949&isbn=&volume=29&issue=3&spage=419&pages=419-433&date=2018&title=Journal+of+Forensic+Psychiatry+and+Psychology&atitle=Staff+members%27+evaluation+of+inpatients%27+motivat…		(Winje, Gjestad, Urheim, Rypdal) Centre for Research and Education in Forensic Psychiatry, Haukeland University Hospital, Bergen, Norway (van Mastrigt) Department of Psychology and Behavioural Science, Aarhus University, Aarhus, Denmark
R. G. Suchting, C. E.//Glazier, S. M.//Lane, S. D.	2018	A data science approach to predicting patient aggressive events in a psychiatric hospital	9	retrospective	424 (aggressive patients from sample of 29841)	57.1%/42.9%	33.3 (13.7)	All			Psychiatric examination Demographics Affective Disorders Rating Scale (ADRS)			In a prediction model the homelessness was predictive for aggression.	Predictive for aggression: witnessing abuse, legal history of assault conviction, history of perpetrating abuse		Younger age is predictive of aggression.																						30064068			*Aggression//*Cost optimization//*ehr//*Machine learning//*Retrospective study	Recent advances in data science were used capitalize on the extensive quantity of data available in electronic health records to predict patient aggressive events. This retrospective study utilized electronic health records (N=29,841) collected between January 2010 and December 2015 at Harris County Psychiatric Center, a 274-bed safety net community psychiatric facility. The primary outcome of in…	1872-7123//Suchting, Robert//Green, Charles E//Glazier, Stephen M//Lane, Scott D//Journal Article//Ireland//Psychiatry Res. 2018 Oct;268:217-222. doi: 10.1016/j.psychres.2018.07.004. Epub 2018 Jul 21.				Department of Psychiatry and Behavioral Sciences, UTHealth McGovern Medical School, 1941 East Road, Behavioral and Biomedical Sciences Building 1316, Houston, TX, United States. Electronic address: robert.suchting@uth.tmc.edu.//Department of Psychiatry and Behavioral Sciences, UTHealth McGovern Medical School, 1941 East Road, Behavioral and Biomedical Sciences Building 1316, Houston, TX, United S…
E. V. Sacchetti, P.//Tamussi, E.//Paulli, L.//Morigi, R.//Vita, A.	2018	Psychomotor agitation in subjects hospitalized for an acute exacerbation of Schizophrenia	9	exploratory, hypothesis-free, natutalistic, observational, restrospective	630			schizophrenia	agitation	PANSS-EC	CGI-S PANSS GAF demographics						Severely agitated patients are are younger (SD): 42.14 (13.52) vs 38.27 (11.39) p <0.001 compared to non-agitated patients.	Severely agitated patients have more frequent use of substances 7.1% vs 13.5%. Chi square: 9.07 p<0.005 compared to non-agitated patients.	Severely agitated patients have higher PANSS scores: 82.72 vs 87.54 (14.65) p<0.01	More frequent no use of antipsychotic on admission: 38.8% vs 76% chi-square: 29.07 p<0.05																			30293014			Acute Disease//Adult//Antipsychotic Agents/therapeutic use//Anxiety/diagnosis/psychology/therapy//Female//Hospitalization/*trends//Humans//Male//Middle Aged//Psychomotor Agitation/*diagnosis/*psychology/therapy//Retrospective Studies//Schizophrenia/*diagnosis/therapy//*Schizophrenic Psychology//Severity of Illness Index	The aims of this study were to establish the prevalence of moderate and severe psychomotor agitation in patients hospitalized for an active phase of schizophrenia, the associations between psychomotor agitation and patients' demographic and clinical variables, the intra-individual stability of the agitated/non-agitated dichotomy in independent psychotic breakdowns. The study was performed on a da…	1872-7123//Sacchetti, Emilio//Valsecchi, Paolo//Tamussi, Elena//Paulli, Laura//Morigi, Raffaele//Vita, Antonio//Journal Article//Observational Study//Pragmatic Clinical Trial//Ireland//Psychiatry Res. 2018 Dec;270:357-364. doi: 10.1016/j.psychres.2018.09.058. Epub 2018 Sep 26.				Brescia University, Medical School, Brescia, Italy. Electronic address: emilio.sacchetti@unibs.it.//Department of Clinical and Experimental Sciences - University of Brescia, Brescia, Italy; Department of Mental Health, Spedali Civili Hospital, Brescia, Italy.//Department of Mental Health, Spedali Civili Hospital, Brescia, Italy.
A. A. A. Olashore, O. O.//Ogundipe, R. M.	2018	Physical violence against health staff by mentally ill patients at a psychiatric hospital in Botswana	3	cross-sectional retrospective study	179	72/107	55%<32 and 45% >32		Violence is any act of physical aggression during which the patient deliberately and frocefully hits a care provider with the intent of inflicting either physical or psychological pain or injury to the target.	recall	demographics Andrew & Withey Job Satisfaction Questionnaire	Antecedent events: - attempting to calm the patient: 33.9% - restraining aggressive patients: 12.1% - talking with the patient: 16.1% - giving instruction to the patient: 8.9% - unprovoked: 16.9% - serving medications: 0.8% - other 9.7% - can't remember: 1.6%
X. D. C. Meng, X.//Li, T.//Li, J. P.	2018	Creatine kinase (CK) and its association with aggressive behavior in patients with schizophrenia	10	retrospective	2780			schizophrenia	verbal and physical aggression aggression against self or others	charts information	CK-level					gender: 72.4% male vs 2676% female p<0.05 in aggressive group		alcohol abuse enlarges risk for aggression: OR=2.19 (95% CI 1.298-3.695) p=0.003 drug abuse enlarges risk for aggression: OR=2.599 (95% CI 1.546-4.372 p=0		high CK levels enlarges risk for aggression: OR=8.084 (95% CI 5.745-11.376) p=?																			29506765			Aggressive behavior//Creatine kinase (CK)//Schizophrenia	OBJECTIVE: To study the association between the serum creatine kinase (CK) level and aggressive behavior in patients with schizophrenia. METHOD: This retrospective study recruited 2780 Chinese patients with schizophrenia from January 2009 to December 2013 at the psychiatric inpatient units of West China Hospital. The diagnosis was made according to the DSM-IV criteria. The serum level of CK was c…	1573-2509//Meng, Xian-Dong//Cao, Xi//Li, Tao//Li, Ji-Ping//Journal Article//Netherlands//Schizophr Res. 2018 Mar 2. pii: S0920-9964(18)30104-X. doi: 10.1016/j.schres.2018.02.025.				The Mental Health Center of West China Hospital, Sichuan University, Chengdu City, Sichuan Province 610041, China.//College of Nursing, Chengdu Medical College, Chengdu City, Sichuan Province 610041, China.//The Mental Health Center of West China Hospital, Sichuan University, Chengdu City, Sichuan Province 610041, China. Electronic address: xuntao26@hotmail.com.//Nursing department of West China …
G. V. Menculini, N.//Lanzi, R.//Pomili, G.//Moretti, P.//Tortorella, A.	2018	Involuntary hospitalization and violent behaviors: medical act or social control? A 3-Year Retrospective Analysis	6	retrospective cohort with medical records	160			psychomotor agitation or behavioral disturbances as reason for admission,particularly due to substance or alcohol use			PANSS BPRS CGI								The 55% had higher PANSS-EC scores: 13.56 (4.81) vs 10.94 (3.95) p=0.012 Lower PANSS-anxiety/depression scores: 6.08 (2.20) vs 7.53 (3.21) p=0.027 PANSS-EC: OR =1.14 (95% CI 1.01-1.28) PANSS anxiety/depression: OR=0.78 (95% CI 0.64-0.95) In this sample 70.5% had a serious mental illness and this subgroup had more rehospitalizations (56% vs 23% p=0.009), longer length of stay (median 12 (days???) …																				30439832				BACKGROUND: The present retrospective study is aimed at assessing the clinical and psychopathological correlates of violent behaviors in a sample of acute involuntary committed inpatients. SUBJECTS AND METHODS: Involuntary inpatients were retrospectively assessed for the presence of violent behaviors. Patients with and without overt hetero-aggressive behaviors were compared according to socio-dem…	Menculini, Giulia//Verdolini, Norma//Lanzi, Roberta//Pomili, Giorgio//Moretti, Patrizia//Tortorella, Alfonso//Journal Article//Croatia//Psychiatr Danub. 2018 Nov;30(Suppl 7):488-494.				Division of Psychiatry, Department of Medicine, University of Perugia, Piazzale Lucio Severi, 1, 06132, S. Andrea delle Fratte, Perugia (PG), Italy.
K. K. Langsrud, H.//Vaaler, A.//Almvik, R.//Palmstierna, T.//Morken, G.	2018	Sleep at night and association to aggressive behaviour; Patients in a Psychiatric Intensive Care Unit	5		40 (50 admissions)	29(58%)/21(42%)	41.7 (17.4)	schizophrenia organic disorders substance abuse mood disorders rest		BVC SOAS-R	sleep observed by nurses									Short sleep duration in the first night correlated with higher scores on BVC the next day in patients with schizophrenia: r=-0.47 p=0.04 Short sleep duration in the first night correlated with higher scores on BVC the next day in group with all diagnoses: r=-0.38 p=0.01																			29573855			Adult//Aggression/*psychology//Checklist/methods/trends//Female//Hospitalization/trends//Humans//Intensive Care Units/*trends//Male//Mental Disorders/diagnosis/epidemiology/*psychology//Middle Aged//Prospective Studies//Psychiatric Department, Hospital/*trends//Sleep/*physiology//Sleep Deprivation/diagnosis/epidemiology/*psychology//Time Factors//Violence/psychology/trends//Young Adult//*Aggressi…	Evaluations of associations between sleep at night and aggressive behaviour in Psychiatric Intensive Care Units (PICU) are lacking. The aims were to explore if sleep duration or night-to-night variations in sleep duration correlated with aggressive behaviour and aggressive incidents the next day and through the whole admission. Fifty consecutive patients admitted to a PICU were included (521 nigh…	1872-7123//Langsrud, Knut//Kallestad, Havard//Vaaler, Arne//Almvik, Roger//Palmstierna, Tom//Morken, Gunnar//Journal Article//Research Support, Non-U.S. Gov't//Ireland//Psychiatry Res. 2018 May;263:275-279. doi: 10.1016/j.psychres.2018.03.012. Epub 2018 Mar 6.				Department of Psychiatry, St. Olavs University Hospital, Trondheim, Norway; Department of Mental Health, Faculty of Medicine and Health Sciences, NTNU - Norwegian University of Science and Technology, Trondheim, Norway. Electronic address: Knut.langsrud@ntnu.no.//Department of Psychiatry, St. Olavs University Hospital, Trondheim, Norway; Department of Mental Health, Faculty of Medicine and Health…
E. N. Giarelli, R.//Jobes, M.//Boylan, C.//Lopez, J.//Knerr, J.	2018	Exploration of Aggression/Violence Among Adult Patients Admitted for Short-term, Acute-care Mental Health Services	8	retrospective desciptive exploratory study	132 incidents 93 patients	63/30	39.7 (8.9) male 37.06 (11.5) female	schizophrenia substance abuse mood disorders psychosis	verbal threats verbal aggression physical threats physical aggression to staff, patients, material	medical records						not significant	not significant																						29579515			Adult//Aggression/*psychology//Female//*Hospitalization//Humans//Inpatients/*statistics & numerical data//Male//Mental Disorders/epidemiology/psychology//Mental Health Services/*statistics & numerical data//Nursing Staff, Hospital//Patient Care Team//Prevalence//Psychiatric Department, Hospital//Retrospective Studies//Risk Assessment/methods//Safety Management//Violence/psychology/*statistics & n…	BACKGROUND/PURPOSE: The purpose of the study was to explore and describe: (a) the prevalence of incidents of aggression and violence among patients, including frequency, kinds and severity of incidents of among patients; target of the aggression; (b) situational factors including time of location and time of event; and (c) staff interventions. We describe the relationships among variables to answ…	1532-8228//Giarelli, Ellen//Nocera, Romy//Jobes, Michael//Boylan, Carol//Lopez, Jen//Knerr, Julie//Journal Article//United States//Arch Psychiatr Nurs. 2018 Apr;32(2):215-223. doi: 10.1016/j.apnu.2017.11.004. Epub 2017 Nov 4.				Drexel University, College of Nursing and Health Professions, 1601 Cherry Street, 3rd floor, Philadelphia, PA 19102, United States. Electronic address: eg446@drexel.edu.//Volunteer Faculty, Drexel University, College of Medicine, 245 N. 15th Street, Philadelphia, PA 19102, United States.//Hahnemann University Hospital, Psychiatric Mental Care Unit, Broad & Vine Streets, Philadelphia, PA 19102, Un…
C. P. Ewing, A.//Castle, D.	2018	An audit of patient aggression in an adult psychiatric unit: 2013-2014	8	retrospective file audit of patients involved in an aggressive incident, clmparing 2013 with 2014	89 incidents in 45 patients	27(60%)/18(40%)	37.34 (11)	schizophrenia spectrum disorder (79,75%)	Aggressive incident when report was made in Healt Incident Management System verbal and physical aggression to staff, patients, property sexual behaviour	medical records									60.35% were distracted by internal stimuli during incident	19.7% just returned from patient leave 3 patients were employed, 29 unemployed																			28836819			adult//aggression//inpatient psychiatry//methamphetamine//substance	OBJECTIVES: The aim of this study was to determine the rates of patient aggression in a psychiatric unit over 12 months and to determine underlying causes, notably the role of substances. METHODS: A retrospective file audit was undertaken of all patients admitted to St Vincent's psychiatric unit (Melbourne, Australia) in the first half of 2013 and 2014 involved in an aggressive incident. Patient …	1440-1665//Ewing, Claire//Phillipou, Andrea//Castle, David//Journal Article//England//Australas Psychiatry. 2018 Feb;26(1):34-37. doi: 10.1177/1039856217726222. Epub 2017 Aug 24.				Psychiatric Registrar, St Vincent's Mental Health, Fitzroy, VIC, Australia.//Research Coordinator, St Vincent's Mental Health, Fitzroy, VIC, Australia.//Chair of Psychiatry, St Vincent's Mental Health, Fitzroy, VIC, Australia.
M. N. Sato, T.//Sugiyama, N.//Yoshihama, F.//Miyake, M.//Ito, H.	2017	Characteristics of aggression among psychiatric inpatients by ward type in Japan: Using the Staff Observation Aggression Scale - Revised (SOAS-R)	6	Cross-sectional descriptive study	443 incidents	EP: n=72 (64.9%)/n=39 (35.1%) AP: n=77(58.8%)/n=54(41.2%)	EP:42.4 (21.3) AP: 50.3 (17.6)	EP: organic mental disorder 54% Schizophrenia spectrum syndrome: 49.5% affective disorders: 9.9% AP: organic mental disorder: 6.9% schizophrenia spectrum syndrome: 41.2% affective disorder: 29.8%	Measured with SOAS-R		SOAS-R	On EP wards: - no understandable provocation: 27% - other patients as provocation: 12.6% - help with ADL: 7.2% - patient denied something by staff: 22.5% - staff requiring patient to take medication: 10.8% - other: 23.4%
T. L. Podubinski, S.//Hollander, Y.//Daffern, M.	2017	Patient characteristics associated with aggression in mental health units	9	prospective study with questionairres	200 (70 aggressive)	132/68	38.32 (11.13)	psychotic illness (55.5%) unipolar depression (11.5%) biploar/manic disorder (8.5%) substance induced (6.5%) acute stress reaction (4.5%)	physical and verbal aggression to self, others or objects	OAS	Impact Message Inventory-Circumplex (IMI-C) Psychopathy checklist: screening version (PCL:SV) Schedule of imagined violence (SIV) Measures of criminal attitudes and associates: Attitudes toward violence scale (MCAA:ATV) State-trait Anger Expression Inventory-2 Trait Anger Scale (STAXI-2:TA) PANSS: positive, disorganized and excited					not significant	not significant		Interpersonal hostile-dominance, psychopathy, aggression script rehearsal, attitudes toward violence, trait anger and disorganized and excited symptoms on the PANSS predict aggression during hospital admission.	Aggressive group had longer hospital stay of mean=18.77(SD21.17) vs M=12.33 (SD11.77) p=0.006																			28161609			Adult//Aggression/*psychology//*Anger//*Attitude//Female//Hostility//Humans//Inpatients/psychology//Length of Stay//Male//Mental Disorders/*psychology//Middle Aged//Patient Discharge//*Personality//Psychiatric Department, Hospital//Psychological Tests//Risk Assessment//Violence/*psychology//Young Adult//*Aggression//*Hostile-dominance//*Psychiatric	Aggression in mental health units is a significant and pervasive problem. However, the characteristics of patients associated with increased aggression propensity remain unclear and there are few attempts to expand understanding of these characteristics by drawing upon contemporary aggression theory. This study assessed the influence of interpersonal (hostile-dominance) and personality (psychopat…	1872-7123//Podubinski, Tegan//Lee, Stuart//Hollander, Yitzchak//Daffern, Michael//Journal Article//Ireland//Psychiatry Res. 2017 Apr;250:141-145. doi: 10.1016/j.psychres.2017.01.078. Epub 2017 Jan 31.				Monash Alfred Psychiatry Research Centre, the Alfred and Monash University Central Clinical School, Melbourne, Australia; Victorian Institute of Forensic Mental Health, Melbourne, Australia.//Monash Alfred Psychiatry Research Centre, the Alfred and Monash University Central Clinical School, Melbourne, Australia; Swinburne University of Technology, Melbourne, Australia; Victorian Institute of Fore…
W. Z. Mi, S.//Liu, Q.//Yang, F.//Wang, Y.//Li, T.//Mei, Q.//He, H.//Chen, Z.//Su, Z.//Liu, T.//Xie, S.//Tan, Q.//Zhang, J.//Zhang, C.//Sang, H.//Chen, W.//Shi, L.//Li, L.//Shi, Y.//Guo, L.//Zhang, H.//Lu, L.	2017	Prevalence and risk factors of agitation in newly hospitalized schizophrenia patients in China: An observational survey	11	Cross-sectional	1288 (665 agitated)	715(51.07%)/673(48.93%)	34.59 (12.12)	schizophrenia (100%)	physical and verbal aggression to self, others or objects	MOAS	Behavioural Activity Rating scale PANSS-EC				Agitated vs non-agitated group: history of aggressive behaviour (495 vs 368 chi square=99.04 History of aggression: OR=1.45 (95% CI 1.07-1.96)				Agitated vs non-agitated group: PANSS-EC (20.39 vs 11.47 chi square=29.66) CGI (5.43 vs 5.07 chi-square=8.33). with p<0.01 Higher CGI: OR:=1.56 (95% CI 1.32-1.85)	Eduation: 976 (69.71%) patients had <highschool. 484 in agitated group and 482 in non-agitated group chi-square =5.51 p=0.019 Living alone: 83 (5.93%) of patients. 26 in agitated group and 57 in non-agitated group chi-square =9.72, p=0.002 No significant difference between agitated and non-agitated group for mean age at onset, mean duration of illness, mean number of hospitalisaions Involuntary h…																			28463820			Adult//Aggression//China/epidemiology//Female//Humans//Inpatients/*psychology//Male//Middle Aged//Prevalence//Psychiatric Status Rating Scales//Psychomotor Agitation/*epidemiology/*psychology//Risk Factors//Schizophrenia/*complications//*Schizophrenic Psychology//Surveys and Questionnaires//Treatment Outcome//*Agitation//*Prevalence//*Risk factor//*Schizophrenia	This multi-center observational study investigated the prevalence of agitation in newly hospitalized schizophrenia patients in China and its potential risk factors. It was performed in 2014 and covered 14 hospitals. Newly hospitalized patients with schizophrenia or suspected schizophrenia who met the diagnostic criteria of the International Statistical Classification of Diseases and Related Healt…	1872-7123//Mi, Weifeng//Zhang, Suzhen//Liu, Qi//Yang, Fude//Wang, Yong//Li, Tao//Mei, Qiyi//He, Hongbo//Chen, Zhiyu//Su, Zhonghua//Liu, Tiebang//Xie, Shiping//Tan, Qingrong//Zhang, Jinbei//Zhang, Congpei//Sang, Hong//Chen, Wenhao//Shi, Le//Li, Lingzhi//Shi, Ying//Guo, Lihua//Zhang, Hongyan//Lu, Lin//Journal Article//Observational Study//Ireland//Psychiatry Res. 2017 Jul;253:401-406. doi: 10.1016/…				Peking University Sixth Hospital, Peking University Institute of Mental Health, Key Laboratory of Mental Health, Ministry of Health (Peking University), National Clinical Research Center for Mental Disorders (Peking University Sixth Hospital), 51, Huayuan Bei Road, Beijing 100191, China.//Beijing HuiLong Guan Hospital, Huilong guan Changping District, Beijing 100096, China.//Shanghai Mental Healt…
V. M. Dharmawardene, D. B.	2017	Violence and self-harm in severe mental illness: inpatient study of associations with ethnicity, cannabis and alcohol	7	cohort study	141				violence: physically hitting an individual or intentionally damaging property. Excluded are only threats.	clinical record review and interview	Alcohol Use Disorders Identification Test (AUDIT) Cannabis Use Disorders Identification Test, Revised (CUDIT-R)					Not significant	Not significant	Not significant		CUDIT-R: predicts life-time violence with OR=1.06 (95% CI 1.01-1.11) p=0.02																			27679634			alcohol//cannabis//mental illness//self-harm//violence	OBJECTIVE: We examined the extent to which ethnicity, cannabis and alcohol use could predict prevalence of violence and self-harm in an inpatient psychiatric sample. METHOD: We collected demographic and clinical data in a series of 141 adult psychiatric inpatients in Hamilton, New Zealand. The Alcohol Use Disorders Identification Test (AUDIT) and Cannabis Use Disorders Identification Test, Revise…	1440-1665//Dharmawardene, Vajira//Menkes, David B//Journal Article//England//Australas Psychiatry. 2017 Feb;25(1):28-31. doi: 10.1177/1039856216671650. Epub 2016 Sep 27.				Consultant Psychiatrist, Department of Psychiatry, Teaching Hospital, Anuradhapura, Sri Lanka.//Academic Psychiatrist, Waikato Clinical Campus, University of Auckland, Auckland, New Zealand.
D. S. Ben-Zeev, E. A.//Brian, R. M.//Mistler, L. A.//Campbell, A. T.//Wang, R.	2017	Use of Multimodal Technology to Identify Digital Correlates of Violence Among Inpatients With Serious Mental Illness: A Pilot Study	9	Prospective EMA	27 patients (588 questionaires)	15 (80%)/0	33 (11.13)	schizophrenia (54%) bipolar disorder (9%) schizoaffective disorder (14%)			Psychotic symptom rating scale Beck Depression Inventory-Second edition (BDI-II) Green-Paranoid Thought scale (G-PTS)							An association with violent ideation as found for craving for alcohol (OR=5.20, 95% CI 2.19-3.69), craving for cigarettes (OR=6.08 95% CI 2.30-4.35), craving for drugs (OR= 2.76, 95% CI 1.21-3.47). An association with damaging property was found for craving for alcohol (OR= 3.71, 95% CI 1.01-13.64), craving for cigarettes (OR= 4.26, 95% CI 1.01-18.0), craving for drugs (OR= 5.09, 95% CI 1.31-19.7…	An association with violent ideation was found for self-reported delusional beliefs (OR=3.08, 95% CI 1.29-3.74), thought insertion (OR= 4.76, 95% CI 1.97-3.78), being spied upon (OR=3.37, 95% CI 1.68-3.34), feeling angry (OR=3.19, 95% CI 1.63-2.76), feeling sad (OR=3.95 95% CI 1.76-3.38), restlessness (OR=5.16, 95% CI 2.29-4.30), suicidal ideation (OR=6.84, 95% CI 2.70-4.08). An association with …	An associttion with violent ideation was found for a noisy ward (OR=2,82, 95% CI 1.42-2.81).												PMC5891222				NIHMS942633			28669285			Adult//Female//*Hospitals, Psychiatric//Humans//*Inpatients//Male//Mental Disorders/*physiopathology//Middle Aged//*Mobile Applications//Monitoring, Ambulatory/*methods//Pilot Projects//*Violence//Young Adult//Hospitalization//Schizophrenia//State hospitals//Violence/aggression	OBJECTIVE: The study examined multimodal technologies to identify correlates of violence among inpatients with serious mental illness. METHODS: Twenty-eight high-risk inpatients were provided with smartphones adapted for data collection. Participants recorded their thoughts and behaviors by using self-report software. Sensors embedded in each device (microphone and accelerometers) and throughout …	1557-9700//Ben-Zeev, Dror//Scherer, Emily A//Brian, Rachel M//Mistler, Lisa A//Campbell, Andrew T//Wang, Rui//P30 DA029926/DA/NIDA NIH HHS/United States//Journal Article//United States//Psychiatr Serv. 2017 Oct 1;68(10):1088-1092. doi: 10.1176/appi.ps.201700077. Epub 2017 Jul 3.				Dr. Ben-Zeev and Ms. Brian are with the Department of Psychiatry and Behavioral Sciences, University of Washington, Seattle. Dr. Scherer is with the Department of Biomedical Data Science and the Department of Community and Family Medicine, and Dr. Mistler is with the Department of Psychiatry, Geisel School of Medicine, Dartmouth College, Lebanon, New Hampshire. Dr. Mistler is also with the Depart…
M. T. Al-Azzam, L.//Sulaiman, M.//Al-Sagarat, A. Y.//Harb, E.	2017	Prevalence and Risk Factors ofWorkplace Violence towardMental Health Staff Departments in Jordanian Hospitals	6	cross-sectional correlational study	262	52%/48%	37.05 (6.63)		verbal violence, physical violence or both	self-designed report	self-designed report				Participants think among other reasons that patients contribute to the occurrence of violence with their diagnosis, history of violence and history of drug abuse.			Participants think among other reasons that patients contribute to the occurrence of violence with their diagnosis, history of violence and history of drug abuse.	Participants think among other reasons that patients contribute to the occurrence of violence with their diagnosis, history of violence and history of drug abuse.
X. L. Zhu, W.//Wang, X.	2016	Characteristics of Aggressive Behavior among Male Inpatients with Schizophrenia	9	cohort study	75 patients, 39 in aggressive group and 36 in non-aggressive group	1	26.4 (6.0) in aggressive group and 28.3 (7.2) in non-aggressive group	schizophrenia (100%)	>1 on MOAS	MOAS	Historical clinical Risk Management (HCL-20) Psychopathy checklist (PCL-R) PANSS				Comparing aggressive group vs non-aggressive group with mean (SD): On HCL: previous violent event (1.13 (0.7) vs 0.67 (0.86) z=-2.69 p0.007), violent event when young (1.31 (0.8) vs 0.78 (0.9) z=-2.66 p-0.008)				On PANSS: general psyhopathology (35.10 (7.31) vs 31.94 (4.76) z=-1.85 p=0.064), activation syndrome (4.90 (2.22) vs 4.08 (1.75) z=-2.00 p=0.045), paranoid syndrome (8.00 (3.28) vs 6.53 (2.89) t=-3.05 p=0.043), depressive syndrome (7.62 (3.78) vs 4.08 (1.75) z=-2.49 p=0.013). Regression analysis: antisocial factor: OR=2.1, 95% CI 1.26-3.50, impulsiveness OR=7.134, 95% CI 2.96-17.21) and depressio…													PMC5434284							28638202			aggressive behavior//case-control study//inpatients//psychosocial characteristics//schizophrenia	BACKGROUND: The incidence of the aggressive behavior is higher among the patients with severe mental disorder such as schizophrenia than the general population. The study of factors related to aggressive behavior has great meaning in designing prevention and intervention methods with this population of patients. AIMS: To understand the characteristics of assaultive behavior of male patients with …	Zhu, Xiaomin//Li, Wen//Wang, Xiaoping//Journal Article//China//Shanghai Arch Psychiatry. 2016 Oct 25;28(5):280-288. doi: 10.11919/j.issn.1002-0829.216052.				Mental Health Institute of the SecondXiangya Hospital, Central South University, Changsha, China.//Soochow Psychiatric Hospital, the affiliated Guangji Hospital of Soochow University.//equal contribution to the paper.//Lanzhou University Second Hospital, Lanzhou, China.
J. D. B. van Dongen, N. M.//van Marle, H. J.	2016	Positive symptoms, substance use, and psychopathic traits as predictors of aggression in persons with a schizophrenia disorder	6	cohort study	59	1	33.58 (9.81 range 19-58)	schizophrenia 83.3% schizoaffective disorder 11.7% psychotic disorder NOS 5% comorbid substance use disorder 43.3%		Social Dysfunction and Aggression Scale (SDAS): mean score= 5.11 (SD 6.49 rage 0-23)	Mini International Neurppsychiatric Interview (MINI-plus) section M for psychotic disorders Persequtory Ideation Questionnaire (PIQ): mean=14.88 (SD 11.78 range 0-39) Psychopathic Personality Inventory-Revised (PPI-R) Mean 305.86 (SD 43.53, range 171-407) Comprehenive ASsessment of Symptoms and History (CASH) Reactive Proactive Aggression Questionnaire (RPQ) mean=9.05 (SD 3.79 range 2-11) Point S…								Psychopathy is a significant predictor of proactive aggression: B=.02 (beta=0.36, t(58)=2.80 p<0.007) Psychopathy is a significant predictor of reactive aggression: B=0.03 (beta-0.33, t(58)=2.62 p<0.011) Persecutory ideation is a significant predictor for observed aggression on SDAS: B=0.02 (beta-0.46, t(32)=2.67, p=0.012																				26837478			Adult//Aggression/*psychology//Antisocial Personality Disorder/complications/*psychology//Humans//Inpatients//Male//Middle Aged//Personality Inventory//Psychotic Disorders/complications/*psychology//*Schizophrenia//*Schizophrenic Psychology//Self Report//Substance-Related Disorders/complications/*psychology//Surveys and Questionnaires//Thinking//Young Adult//Aggression//Persecutory ideation//Psyc…	It is still not clear what the unique contribution of particular psychopathological factors is in explaining aggression in schizophrenia. The current study examined whether persecutory ideations, psychopathy and substance use are associated with different measures of aggressive behavior. We expected that persecutory ideations are associated with reactive aggression, and psychopathic traits are mo…	1872-7123//van Dongen, Josanne D M//Buck, Nicole M L//van Marle, Hjalmar J C//Journal Article//Ireland//Psychiatry Res. 2016 Mar 30;237:109-13. doi: 10.1016/j.psychres.2016.01.068. Epub 2016 Jan 28.				Institute of Psychology, Erasmus University Rotterdam, The Netherlands; Department of Forensic Psychiatry, Erasmus University Medical Center, Rotterdam, The Netherlands. Electronic address: j.d.m.vandongen@fsw.eur.nl.//Department of Forensic Psychiatry, Erasmus University Medical Center, Rotterdam, The Netherlands; Forensic Psychiatric Center De Kijvelanden, Rhoon, The Netherlands.//Department of…
R. B. Schaefer, M.//Bruce, M.	2016	Violent typologies among women inpatients with severe mental illness	9	within subject cross-sectional design	5675 female admissions	100% female	44 (15.8)	Major mood disorder 28.8% Psychotic disorder 63.3% Manic disorder without psychotic disorder 7.9%		Health of the Nation Otcome Scales (HoNOS) for disruptive behaviour and use of TextHunter to search clinical records for violent behaviour	TextHunter for victimisation HoNOS for substance misurse and deliberate self-harm			OR=1.68 (95% CI 1.05-2.71)			Not significant	Disruptive behaviour (p<0.05): - OR=2.20 (95% CI 1.83-2.66) for substance use Violent behaviour: not significant	Patients with diagnosis of mania showed highest percentage of disruptive behaviour with 43.3% and violent acts with 17.7% Disruptive behaviour (p<0.05): - OR=2.06 (95% CI 1.75-2.43)for psychotic disorder - OR= 4.49 (95% CI 3.54-5.69) for manic disorder Violent behaviour (p<0.05): - OR=2.08 (95% CI 1.58-2.72) for psychotic disorder - OR=4.22 (95% CI 2.99-5.96) for manic disorder													PMC5131083							27591986			Adult//Bipolar Disorder/*epidemiology/physiopathology//Cross-Sectional Studies//Female//Humans//Inpatients/*statistics & numerical data//Male//Middle Aged//Mood Disorders/*epidemiology/physiopathology//Psychotic Disorders/*epidemiology/physiopathology//Self-Injurious Behavior/*epidemiology/physiopathology//Violence/*statistics & numerical data//*Deliberate self-harm (DSH)//*Disruptive behaviours/…	PURPOSE: Extant severe mental illness (SMI) and physical violence literature focus disproportionately on community-based men samples. To address this empirical imbalance, the current study explored violence towards others and oneself among women inpatients with SMI. As those with SMI are more likely to be victims than perpetrators of violence, victimisation was also an important factor assessed i…	1433-9285//Schaefer, Richelle//Broadbent, Matthew//Bruce, Matt//Journal Article//Germany//Soc Psychiatry Psychiatr Epidemiol. 2016 Dec;51(12):1615-1622. doi: 10.1007/s00127-016-1280-x. Epub 2016 Sep 3.				King's College London, Strand, London, WC2R 2LS, UK. richelle.j.schaefer@gmail.com.//, J 5, 68159, Mannheim, Germany. richelle.j.schaefer@gmail.com.//King's College London, Strand, London, WC2R 2LS, UK.
T. A. Lantta, M.//Kontio, R.//Adams, C. E.//Valimaki, M.	2016	Violent events, ward climate and ideas for violence prevention among nurses in psychiatric wards: a focus group study	6	descriptive explanatory design using focus groups	22 nurses: - 9 on acute admission ward - 6 on forensic ward - 7 on treatment and rehabilitation ward	6/16		unspecified psychosis and psychosis	any form of aggression	focus groups		High-risk situations were related to restrictions: - patient not able to leave the ward - no visitors or phone calls allowed - giving the patient medication against his will - informing the patient about involuntary admission							Patient-related warning signs: - general verbal provocation - gestures - special type of movement - facial expression Is all easier to interpret when nurses know the patient.
D. N. Lamanna, D.//Vijayaratnam, V.//Balderson, K.//Spivak, H.//Brook, S.//Robertson, D.	2016	Aggression in psychiatric hospitalizations: a qualitative study of patient and provider perspectives	2	qualitative interviews	14	35.7%/64.3%	49 (18.9) range 18-77)	psychotic disorder 35.7% mood disorder 50.0% other 42.9%				Initiation and development of aggression is influenced by: Interpersonal connections with clinicians, level of empathy and respect or distance and disrespect. Lack of engagement with clinicians and treatment decisions.							Initiation and development of aggression is influenced by: Experience of illness: type of symptoms, reduced emotional resilience, frustration, (side-)effects of medication are mainly mentioned by clinicians.	Initiation and development of aggression is influenced by: Major life stressors: stress outside the hospital that influences patient inside which is worsened by involuntary hospitalization. Is mainly mentioned by patients as factor inducing aggression.																			613115948				Background: When the people hospitalized in psychiatric units demonstrate aggression, it harms individuals and creates legal and financial issues for hospitals. Aggression has been linked to inpatient, clinician and environmental characteristics. However, previous work primarily accessed clinicians' perspectives or administrative data and rarely incorporated inpatients' insights. This limits vali…			https://ovidsp.ovid.com/ovidweb.cgi?T=JS&CSC=Y&NEWS=N&PAGE=fulltext&D=emed17&AN=613115948//https://maastrichtuniversity.on.worldcat.org/atoztitles/link?sid=OVID:embase&id=pmid:27809615&id=doi:10.1080%2F09638237.2016.1207222&issn=0963-8237&isbn=&volume=25&issue=6&spage=536&pages=536-542&date=2016&title=Journal+of+Mental+Health&atitle=Aggression+in+psychiatric+hospitalizations%3A+a+qualitative+stud…		(Lamanna, Ninkovic, Balderson, Spivak, Brook, Robertson) Mental Health Service, St. Michael's Hospital, Toronto, ON, Canada (Vijayaratnam) Family and Community Medicine, St. Michael's Hospital, Toronto, ON, Canada (Balderson, Spivak, Brook, Robertson) Department of Psychiatry, Faculty of Medicine, University of Toronto, Toronto, ON, Canada
J. M. W. Johnson, C. Y.//Winder, G. S.//Casher, M. I.//Marshall, V. D.//Bostwick, J. R.	2016	The Effects of Cannabis on Inpatient Agitation, Aggression, and Length of Stay	5	retrospective cohort	201	103(51.2%)/98(48.8%)	39.1 (15.9)	bipolar disorder 47.3% schizophrenia/psychosis NOS 29.4% schizoaffective disorder 23.4%		PANSS-EC								The decision to assess the patient with the PANSS-EC was more often made in patients with a positive drugscreen for cannabis and diagnosis of bipolar disorder (p=0.005). As-needed medication was used more often in patients with positive drugscreen for cannabis and bipolar disorder (p=0.008). There were more episodes of aggression in patients with positive drugscreen for cannabis and bipolar disor…	The decision to assess the patient with the PANSS-EC was more often made in patients with diagnosis of bipolar disorder (p=0.005). As-needed medication was used more often in patients with positive drugscreen for cannabis and bipolar disorder (p=0.008). There were more episodes of aggression in patients with positive drugscreen for cannabis and bipolar disorder (p=0.033).																				27710762			Adult//Aggression/*drug effects//Bipolar Disorder/*psychology//Cannabis/*adverse effects//Female//Humans//Inpatients//*Length of Stay//Male//*Psychomotor Agitation//Psychotic Disorders/*psychology//Retrospective Studies//*Schizophrenic Psychology//*Cannabis//*agitation//*bipolar//*schizoaffective//*schizophrenia	OBJECTIVE: This study examines the association between cannabis use and the hospital course of patients admitted to the psychiatric inpatient unit with a diagnosis of schizophrenia, schizoaffective disorder, or bipolar disorder. Many confounding variables potentially contribute to the clinical presentation of hospitalized patients in the psychiatric unit. Illicit drug use, in particular, has been…	1550-4271//Johnson, Joseph M//Wu, Chris Y//Winder, Gerald Scott//Casher, Michael I//Marshall, Vincent D//Bostwick, Jolene R//Journal Article//United States//J Dual Diagn. 2016 Jul-Dec;12(3-4):244-251. doi: 10.1080/15504263.2016.1245457. Epub 2016 Oct 6.				a Detroit Medical Center-Detroit Receiving Hospital , Detroit , Michigan , USA.//b University of Michigan Health System , Ann Arbor , Michigan , USA.//c Department of Psychiatry , University of Michigan , Ann Arbor , Michigan , USA.//d University of Michigan College of Pharmacy , Ann Arbor , Michigan , USA.//e Department of Pharmacy Services , University of Michigan , Ann Arbor , Michigan , USA.
C. J. George, T. R.//Kumar, A. V.	2016	Pattern and correlates of agitation in an acute psychiatry in-patient setting in a teaching hospital	7	cross-sectional	272	272	37.89 (13.88)	substance use disorder schizophrenia bipolar disorder other	verbal agitation non goal directed agitation goal directed physical agitation	17-item list derived from Overt Agitation Severity Scale Brief Agitation Rating Scale Cohen-Mansfield Agitation Rating Scale					History of violence: chi-sq=? p=0.04 OR not significant			History of substance abuse chi-sq=5.1 p=0.02 history of substance abuse OR=2.893 (95% CI 1.206-6.941), p=0.017	Psychiatric diagnosis: chi-sq= 20.53, p<0.001 History of persecutory delusions: chi-sq=7.5, p=0.01 OR not significant for psychiatric diagnosis persecutory delusions OR=2.427 (95% CI 1.244-4.736) p=0.009	Agitation at admission: chi-sq=11.5, p<0.001																			26957342			Adult//Aggression/*psychology//Female//Hospitals, Teaching//Humans//Inpatients//Male//Middle Aged//Prevalence//Psychomotor Agitation/diagnosis/*epidemiology//Violence/*psychology//Young Adult//Acute psychiatry inpatients//Agitation	Agitation among psychiatry inpatients can be a distressing and burdensome entity for patients, caregivers and staff. It has been poorly studied in low-middle income countries such as India both within acute care as well as long stay settings. 272 psychiatry admissions had 19.9% prevalence of agitation with the most common form being non goal directed physical agitation (13.6%). Episodes of agitat…	1876-2026//George, Christina//Jacob, Tisha Rachel//Kumar, Arun V//Journal Article//Netherlands//Asian J Psychiatr. 2016 Feb;19:68-72. doi: 10.1016/j.ajp.2015.11.010. Epub 2015 Dec 13.				Department of Psychiatry, Dr. SMCSI Medical College, A1, Aiswarya Nagar, Kesavadasapuram, Pattom PO, 695504 Thiruvananthapuram, Kerala, India. Electronic address: mukkath@yahoo.com.//Department of Psychiatry, Dr. SMCSI Medical College, A1, Aiswarya Nagar, Kesavadasapuram, Pattom PO, 695504 Thiruvananthapuram, Kerala, India.
D. B. Stewart, L.	2015	Substance use and violence among psychiatric inpatients	10	cross-sectional retrospective case note study	522	54%/46%	41.1 (13.04)	schizophrenia or schizoaffective disorder 44% affective disorders 38% personality disorder 11%			Patient-staff Conflict Checklist (PCC)							Verbal aggression and aggression to objects was more common after than before drug/alcohol use. Patients who used alcohol were more likely to be verbally aggressive: 80% vs 50% with chi-sq=10.10 p=0.001 Patients who used drugs were more likely to be verbally aggressive: 88% vs 51% with chi-sq=9.38 p=0.002 A history of alcohol use had no association with aggression.																					24661801			Adult//*Aggression//Female//Humans//Inpatients/*statistics & numerical data//Male//Middle Aged//Psychiatric Department, Hospital/*statistics & numerical data//Substance-Related Disorders/*epidemiology//Violence/*statistics & numerical data//aggression//alcohol//containment//illicit drugs//inpatient//violence	Nursing staff on psychiatric wards often attribute patient violence and aggression to substance use. This study examined incidents of alcohol and illicit drug use among acute psychiatric inpatients and associations between substance use and violence or other forms of aggression. A sample of 522 adult psychiatric inpatients was recruited from 84 acute psychiatric wards in England. Data were collec…	1365-2850//Stewart, D//Bowers, L//Journal Article//Research Support, Non-U.S. Gov't//England//J Psychiatr Ment Health Nurs. 2015 Mar;22(2):116-24. doi: 10.1111/jpm.12144. Epub 2014 Mar 25.				Institute of Psychiatry, Kings College London, London, UK.
M. Y. Sehlo, U.//Hussein, R.//Elgohary, H.	2015	The relationship of perceived family criticism and other risk factors to violence among patients with schizophrenia	4		140	99/41	37.36 (26-49)	schizophrenia			SCID-1-clinical version PANSS Family Emotional Involvement and Criticism Scale (FEICS)				Previous hospitalisation because of violence: OR=1.34 (95% CI 1.12-1.93) p=0.02	Male sex: OR=1.27 (95% CI 1.10-1.84) p=0.04			Positive symptoms: OR=2.1 (95% CI 1.81-4.21) p=0.021	Noncompliance with treatment: OR=1.14 (95% CI 1.001-1.35) p=0.05 Higher levels of perceived family criticism: OR=1.20 (95% CI 1.03-1.49) p=0.02																			71932083				Background Patients with schizophrenia in particular are reported to engage in violent acts that are more frequent and more severe compared with other psychiatric illnesses. The aim of this study was to identify the risk factors associated with violence among schizophrenic patients. Methods A convenience sample of 140 inpatient schizophrenic patients were recruited in this study. Schizophrenia wa…	23rd European Congress of Psychiatry, EPA 2015. Vienna Austria. Conference Publication: (var.pagings). 30 (SUPPL		https://ovidsp.ovid.com/ovidweb.cgi?T=JS&CSC=Y&NEWS=N&PAGE=fulltext&D=emed16&AN=71932083//https://maastrichtuniversity.on.worldcat.org/atoztitles/link?sid=OVID:embase&id=pmid:&id=doi:&issn=0924-9338&isbn=&volume=30&issue=SUPPL.+1&spage=1743&pages=1743&date=2015&title=European+Psychiatry&atitle=The+relationship+of+perceived+family+criticism+and+other+risk+factors+to+violence+among+patients+with+sc…		(Sehlo, Youssef, Hussein, Elgohary) Psychiatry, Zagazig University, Zagazig, Egypt
M. L. Ridenour, M.//Hendricks, S.//Hartley, D.//Rierdan, J.//Zeiss, R.//Amandus, H.	2015	Incidence and risk factors of workplace violence on psychiatric staff	9	cohort study	284 nurses	85(30%)/198(70%)	20-29 n=15(5%) 30-39 n=43(15%) 40-49 n=77 (87%) 50-59 n=109 (38%) >60 n=50(14%)	Veterans	Verbal and physical aggression	MOAS									Personality disorder of the patient: rc=7.466 p<0.001 Cognitive disorder of the patient: rc=-1.315 p=0.006													PMC4674794				NIHMS742675			24894691			Adult//Diagnosis-Related Groups//Female//Humans//Incidence//Male//Mental Disorders/psychology//Middle Aged//Personnel, Hospital/*statistics & numerical data//Psychiatric Department, Hospital/*statistics & numerical data//Psychiatry/*statistics & numerical data//Risk Factors//Time Factors//Workplace Violence/*statistics & numerical data//Young Adult//Aggression//nursing//training	BACKGROUND: A study by Hesketh et al. found that 20% of psychiatric nurses were physically assaulted, 43% were threatened with physical assault, and 55% were verbally assaulted at least once during the equivalent of a single work week. From 2005 through 2009, the U.S. Department of Justice reported that mental health occupations had the second highest average annual rate of workplace violence, 21…	1875-9270//Ridenour, Marilyn//Lanza, Marilyn//Hendricks, Scott//Hartley, Dan//Rierdan, Jill//Zeiss, Robert//Amandus, Harlan//CC999999/Intramural CDC HHS/United States//Journal Article//Netherlands//Work. 2015;51(1):19-28. doi: 10.3233/WOR-141894.				Division of Safety Research, National Institute for Occupational Safety and Health, Morgantown, WV, USA.//Edith Nourse Rogers Memorial Veterans Hospital, Bedford, MA, USA.//University of Massachusetts, Boston, MA, USA.//Veterans Health Administration, Washington, District of Columbia, CO, USA.
J. M. W. Johnson, C. Y.//Winder, G. S.//Casher, M. I.//Bostwick, J. R.	2015	The effects of cannabis on inpatient agitation, aggression, and length-of-stay in patients with schizophrenia, schizoaffective disorder, and bipolar disorder	5	retrospective cohort with medical records	201	103(51.2%)/143(71.1%)	39.1(15.9)	schizophrenia/psychosis NOS n=59 (29.4%) schizoaffective disorder n=47 (23.4%) bipolar disorder n=95(47.3%)		PANSS-EC								Positive drug test for cannabis is associated with a shorter length of stay (10.91 days (SD=1.87) vs 1587 (SD=1.76) p=0.008). Also with more agitation 37.2% vs 20.9% p=0.029 and use of oral as-needed medication	Bipolar patients with a positive drug screen for cannabis had more agitation triggered PANSS-EC measurements (p=0.005), more episodes of agitation (p=0.033) and more use of as-needed oral medication (p=0.008).																				614626457				Original Research. Objective: This study examines the association between cannabis and the hospital course of psychiatric inpatients with schizophrenia, schizoaffective disorder, or bipolar disorder in order to determine the extent of the association between violence and aggression as they relate to scores generated by an adaptation of the Excited Component of the Positive and Negative Syndrome S…	18th Annual Meeting of the College of Psychiatric and Neurologic Pharmacists, CPNP. United States		https://ovidsp.ovid.com/ovidweb.cgi?T=JS&CSC=Y&NEWS=N&PAGE=fulltext&D=emed16&AN=614626457//https://maastrichtuniversity.on.worldcat.org/atoztitles/link?sid=OVID:embase&id=pmid:&id=doi:10.1177%2F0897190015582204&issn=1531-1937&isbn=&volume=28&issue=3&spage=329&pages=329-330&date=2015&title=Journal+of+Pharmacy+Practice&atitle=The+effects+of+cannabis+on+inpatient+agitation%2C+aggression%2C+and+lengt…		(Johnson, Bostwick) University of Michigan, College of Pharmacy, United States (Wu) University of Michigan Medical School, United States (Winder, Casher) University of Michigan, Department of Psychiatry, United States (Bostwick) University of Michigan, Department of Psychiatry Services, United States
U. J. L. Cho, J.//Kim, H. W.//Lee, J. S.//Joo, Y. H.//Kim, S. Y.//Kim, C. Y.//Shin, Y. W.	2014	Age structure at diagnosis affects aggression in a psychiatric inpatient population: age structure affecting inpatient aggression	9	cohort study	443	205/238		schizophrenia bipolar disorder major depression other		OAS						N=96 (33.66%) of the male patients showed aggression and n=57 (23.95%) of female patients did	Not significant		Patients with bipolar disorder showed most aggression: 39.7% of aggresive patients had this diagnosis vs 27.7% in the non-aggressive group (ch-sq=8.9, df=3. p<0.05)	Mean daily age of patients with schizophrenia is positively correlated with total aggression that day: r=0.24 p<0.0001. Mean daily age of patients with bipolar disorder is positively correlated with total aggression four days later: r=0.18 p<0.0005. Mean daily age of patients with major depression is negatively correlated with total aggression one day later: r=-0.35 p<0.0001.																			25453640			Adult//Age Factors//Aggression/*psychology//Female//Humans//Inpatients/*psychology//Male//Mental Disorders/*diagnosis/*psychology/therapy//Middle Aged//*Psychiatric Department, Hospital/trends//Young Adult	Study of inpatient aggression in psychiatric inpatient units (PIUs), where vulnerable patients interact intensely in small groups, is hampered by a lack of systematic monitoring of aggressive events in the context of group dynamics. Our current study examines the relationship between aggression and group structure in the PIU of a general tertiary-care hospital over a 9-month period. The severity …	1872-7123//Cho, Un Jung//Lee, JooYoung//Kim, Hyo-Won//Lee, Jung Sun//Joo, Yeon-Ho//Kim, Seong-Yoon//Kim, Chang Yoon//Shin, Yong-Wook//Journal Article//Ireland//Psychiatry Res. 2014 Dec 30;220(3):1059-63. doi: 10.1016/j.psychres.2014.09.022.
V. C. D. Calegaro, A. B.//Freitas, D.//Brum, A. B.//Valerio, A. G.//Schetinger, C. C.//Cunha, A. B.	2014	Aggressive behavior during the first 24 hours of psychiatric admission	6	cross-sectional	110	59/51	most in age group 26-35	schizophrenia bipolar disorder major depression schizoaffective disorder personality disorder		OAS	BPRS					Not significant	Not significant		Not significant for diagnosis On BPRS scores when comparing non-aggressive patients to aggressive patients: - total score: 34.7 vs 42.3 p=0.002 - anxious-depressive: 8.6 vs 5.1 p=0.008 - uncooperativeness: 0.7 vs 2.4 p<0.001 - thinking disorder: 14.7 vs 18.4 p=0.009 - conceptual disorganization: 1.8 vs 2.8 p=0.023 - hostiliy: 3.6 vs 4.7 p<0.001 - suspiciousness: 3.0 vs 4.1 p=0.039 - activation: 5…	No differences between groups with and without aggression for education, marital status.																			27003847				OBJECTIVE: To investigate the association between aggression in the first 24 hours after admission and severity of psychopathology in psychiatric inpatients. METHODS: This cross-sectional study included psychiatric patients admitted to Hospital Universitario de Santa Maria, in Santa Maria, southern Brazil, from August 2012 to January 2013. At their arrival at the hospital, patients were interview…	2238-0019//Calegaro, Vitor Crestani//Dotto, Amanda Bolson//Freitas, Denise//Brum, Anderson Barcellos//Valerio, Andrei Garziera//Schetinger, Christina Chitolina//Cunha, Angelo B M//Journal Article//Brazil//Trends Psychiatry Psychother. 2014 Sep;36(3):152-9. doi: 10.1590/2237-6089-2014-0016.				Department of Neuropsychiatry, Universidade Federal de Santa Maria, Santa Maria, RS, Brazil.//Department of Neuropsychiatry, UFSM, Santa Maria, RS, Brazil.//UFSM, Santa Maria, RS, Brazil.
D. B. Stewart, L.	2013	Inpatient verbal aggression: content, targets and patient characteristics	5	cohort	522	54%/46%	41.1 (13.04)	schizophrenia or schizoaffective disorder 44% personality disorder 11% affective disorders 38%	Verbal aggression	Medical records					Incidents of abuse are predicted by: - previous violence: OR=2.28 (95% CI 1.43-3.63) p=0.001 Incidents of shouting are predicted by: - previous violence: OR=1.97 (95% CI 1.34-2.87) p<0.001 Incidents of threats are predicted by: - previous violence: OR=4.20 (95% CI 2.29-7.71) p<0.001 Incidents of anger are predicted by: - previous violence: OR=3.04 (95% CI 1.61-5.76) p=0.001	Male patients had more incidents of anger: 0.19 (SD=0.54) vs 0.09 (SD=0.34) in females t=2.46 p=0.014 and more incidents of threats: 0.57 (SD=2.69) vs 0.34 (SD =2.64) in females p=0.053		Incidents of abuse are predicted by: - previous druguse: OR=1.97 (95% CI 1.24-3.11) p=0.004 Incidents of shouting are predicted by: - previous druguse: OR=1.59 (95% CI 1.10-2.31) p=0.014 Incidents of threats are predicted by: - previous drug use: OR=1.71 (95% CI 1.02-2.87) p=0.041		Incidents of abuse are predicted by: - previous self-harm: OR=0.62 (95% CI 0.44-0.89) p=0.009 - formally detained: OR=1.65 (95% CI 1.12-2.42) p=0.011 - first admission: OR=0.52 (95% CI 0.29-0.93) p=0.28 Incidents of shouting are predicted by: - etnic minority: OR=1.73 (95% CI 1.10-2.74) p=0.018 - first admission: OR=0.53 (95% CI 0.29-0.99) p=0.047																			22486899			Adult//Aggression/*psychology//Anger//Female//Humans//Inpatients/*psychology/statistics & numerical data//Male//Mental Disorders/complications/nursing/*psychology//*Professional-Patient Relations//Psychiatric Department, Hospital/*statistics & numerical data//Racism/psychology/statistics & numerical data//Substance-Related Disorders/complications/psychology//*Verbal Behavior//Violence/psychology/…	Verbally aggressive behaviour on psychiatric wards is more common than physical violence and can have distressing consequences for the staff and patients who are subjected to it. Previous research has tended to examine incidents of verbal aggression in little detail, instead combining different types of aggressive behaviour into a single measure. This study recruited 522 adult psychiatric inpatie…	1365-2850//Stewart, D//Bowers, L//RP-PG-0707-10081/Department of Health/United Kingdom//Journal Article//Research Support, Non-U.S. Gov't//England//J Psychiatr Ment Health Nurs. 2013 Apr;20(3):236-43. doi: 10.1111/j.1365-2850.2012.01905.x. Epub 2012 Apr 4.				Institute of Psychiatry, Kings College London, London, UK. duncan.stewart@kcl.ac.uk
D. C. Pulsford, A.//Baker, A.//Wilkins, T.//Wright, K.//Duxbury, J.	2013	Aggression in a high secure hospital: staff and patient attitudes	4	Cohort study	109 staff 26 patients	staff 56/33 patients 26/0	staff n=38 in age group 35-44, n=47 in age group 45-54 patients: n=10 in age group 25-34				MAVAS: Management of Aggression and Violence Attitude Scale	Both staff and patients state that poor communication between staff and patients leads to patient aggression. Both staff and patients agree that patients do not become aggressive because staff do not listen. Patients state that other people make them aggressive.							Both staff and patients state that there are types of patients who are aggressive. Staff states that patients become aggressive because they are ill.																				22486938			Adult//Aged//Aggression/*psychology//*Attitude of Health Personnel//Female//*Health Knowledge, Attitudes, Practice//Health Personnel/*psychology//Hospitals, Psychiatric//Humans//Inpatients/*psychology//Male//Middle Aged	Responding to aggressive behaviour is a key activity for nurses and other care staff in high secure hospitals. The attitudes and beliefs of staff regarding patient aggression will influence the management strategies they adopt. Patients will also hold attitudes regarding the causes of and best ways to respond to aggressive behaviour. This study measured the attitudes towards aggression of staff (…	1365-2850//Pulsford, D//Crumpton, A//Baker, A//Wilkins, T//Wright, K//Duxbury, J//Journal Article//England//J Psychiatr Ment Health Nurs. 2013 Apr;20(4):296-304. doi: 10.1111/j.1365-2850.2012.01908.x. Epub 2012 Apr 4.				Divisional Lead for Mental Health Reader in Mental Health Nursing, School of Health, University of Central Lancashire, Preston Management of Violence & Aggression Lead, MersyCare NHS Trust Practice Development Team Senior Nurse Therapist/Research Lead, Ashworth Hospital, Maghull, Merseyside, UK. dpulsford@uclan.ac.uk
M. F. P. Moghadam, M.//Khoshknab, M. F.	2013	Iranian nurses' experiences of aggression in psychiatric wards: a qualitative study	2	qualitative interviews	12 nurses		41.58				Interview	Catalyst of aggression is the patients unmet needs such as cigarettes, tea, contact with the nurses.							The patients disorder is part of the cause of aggression.																				24066653			Adult//*Aggression//*Attitude of Health Personnel//Female//Humans//Iran//Male//Mental Disorders/nursing/*psychology//Middle Aged//Nursing Staff, Hospital/*psychology//*Psychiatric Department, Hospital//*Psychiatric Nursing	Aggression from psychiatric patients is a constant problem for care providers that causes major problems in the therapeutic environment, and may have negative effects on the quality of care. Since recognition of aggression with regard to cultural background leads to better control of aggression in the psychiatric wards, this study has been done to clarify Iranian nurses' experiences of aggression…	1096-4673//Moghadam, Malek Fereidooni//Pazargadi, Mehrnoosh//Khoshknab, Masoud Fallahi//Journal Article//England//Issues Ment Health Nurs. 2013 Oct;34(10):765-71. doi: 10.3109/01612840.2012.737893.				Ahvaz Jundishapur University of Medical Sciences, Faculty of Nursing and Midwifery, Ahvaz, Islamic Republic of Iran.
B. F. L. Grenyer, K. L.//Ilkiw-Lavalle, O.//Deane, R.//Milicevic, D.//Pai, N.	2013	The developmental and social history of repetitively aggressive mental health patients	9	case-control prospective	64 repeatedly aggressive patients (more than twice) compared with 128 non-aggressive patients	54.7%(35)/45.3%(29) in the aggressive group 54.7%(70)/45.3%(58) in the non-aggressive group	31.27(11.02) in the aggressive group 31.46 (10.90) in the non-aggressive group	For the aggressive group: schizophrenia 46.9% Affective disorders 17.2% depressive disorde 15.6% personality disorder 10.9% adjustment disorder 4.7% anxiety disorder 3.1% cognitive disorder 1.6%	All behaviours involving physical and verbal aggression by patients against themselves, others and property, irrespective of the outcome.	Aggressive/Assaultive incident repor form					Aggressive patients were more likely to have a history of phycial abuse: OR=2.87 (95% CI 1.32-6.26) p=0.008 And more likely to have. History of sexual abuse: OR=6.468, p<0.001 History of aggression: OR=7.25, p<0.001				Most named cause was psychotic symptoms (64.5%).	No difference between groups in age at first admission, number of childen, years of education, total number of social supports, country of origin, marital status, employment status and living arrangements. Compared to non-aggressive patients, the aggressive patients were more likely to: - have interpersonal problems OR=5.53, p<0.001 - have been in foster care as a child OR=10.87 p<0.001 - have mo…																			23341475			Adult//Aggression/*psychology//Female//Humans//Inpatients/*psychology//Male//Mental Disorders/*psychology//Mental Health//Mentally Ill Persons/*psychology//Middle Aged//Psychiatric Department, Hospital//Violence/*psychology//Aggression//personality disorder//social psychiatry//trauma//violence	OBJECTIVE: A small subgroup of patients is primarily responsible for the large number of aggressive and violent incidents in psychiatric inpatient units. This study aims to identify the developmental, social and interpersonal histories of repeatedly aggressive patients in order to better understand their treatment needs. METHODS: A total of 1269 consecutive inpatients were studied over 18 months,…	1440-1614//Grenyer, Brin F S//Lewis, Kate L//Ilkiw-Lavalle, Olga//Deane, Rebecca//Milicevic, Denise//Pai, Nagesh//Journal Article//Research Support, Non-U.S. Gov't//England//Aust N Z J Psychiatry. 2013 May;47(5):463-9. doi: 10.1177/0004867412474106. Epub 2013 Jan 22.				School of Psychology, University of Wollongong, NSW 2522, Australia. grenyer@uow.edu.au
L. S. Bowers, D.//Papadopoulos, C.//Iennaco, J. D.	2013	Correlation between levels of conflict and containment on acute psychiatric wards: the city-128 study	3	cohort							PCC-SR (Patient-Staff conflict checklist) ACMQ (Attituteds to containment measues questionnaire) ARDQ (Attituteds to Personality Disorder Questionnaire) WAS (Ward Atmosphere Scale) TCI (Team Climate Inventory) MLQ (Multifactor Leadership Questionnaire) MBI (Moslach Burnout Inventory)				Higher rates of conflict when a higher proportion of patients was admitted for a risk of harming others				Higher rates of conflict when a higher proportion of patients was admitted with schizophrenia	Higher rates of conflict when a higher rate of patients was legally detained under the Mental Health Act.
J. D. M. B. van Dongen, N. M. L.//van Marle, H. J. C.	2012	Delusional distress partly explains the relation between persecutory ideations and inpatient aggression on the ward	10	cohort study	44	100%/0%	33.27 (9.92 range 19-58)	schizphrenia 83.3% schizo-affective disorder 11.7% psychotic disorder NOS 5% comorbid substance abuse disorder 43.3%		Social Dysfunction and Aggression Scale (SDAS)	Mini-plus PANSS Persecutory Ideation Questionnaire (PIQ) Distress of ideations on 1-5 scale								Relation between persecutory ideation and observed aggression: r=0.47, p=0.01 Relation between delusional distress and observed aggression: r=0.44 p=0.003 Higher levels of persecutory ideation predicts higher aggression; B=0.50 (SE=0.14, t-3.71, p=0.006). Higher delusional distress predicts higher aggression: B=0.49 (SE=0.20, t=2.46, p=0.0183). When controlling for delusional distress, persecutor…																				52114731				Previous research showed that there is an association between persecutory delusions and inpatient aggression. However, it is not clear why some persons act upon their delusions with aggression. Research showed that persons with persecutory delusions have higher levels of delusional distress resulting from these delusions. This may explain why some persons act upon their delusions. Persecutory ide…			https://ovidsp.ovid.com/ovidweb.cgi?T=JS&CSC=Y&NEWS=N&PAGE=fulltext&D=emed13&AN=52114731//https://maastrichtuniversity.on.worldcat.org/atoztitles/link?sid=OVID:embase&id=pmid:22809853&id=doi:10.1016%2Fj.psychres.2012.05.016&issn=0165-1781&isbn=&volume=200&issue=2-3&spage=779&pages=779-783&date=2012&title=Psychiatry+Research&atitle=Delusional+distress+partly+explains+the+relation+between+persecuto…		(van Dongen, Buck, van Marle) Department of Forensic Psychiatry, Erasmus University Medical Center, Rotterdam, Netherlands (Buck) Forensic Psychiatric Center De Kijvelanden, Rhoon, Netherlands
J. B. Ross, L.//Stewart, D.	2012	Conflict and containment events in inpatient psychiatric units	5	Cross-sectional	522	53.4%/46.6%	41(13)	schizophrenia/schizotypal and delusional disorder 41.2% mood/affective disorder 36.6%	verbal aggresion physical aggression to object and others refusing of medication absonding self-harm etc; different behaviours described	Patient-Staff Conflict Checklist (PCC)					More angry refusing (=verbal and physical aggression towards objects and others and refusing medication) with a history of physical harm to others: r=0.31 p<0.001			More angry refusing (=verbal and physical aggression towards objects and others and refusing medication) with a history of substance abuse r=0.19 p<0.01																					22788564			Adult//*Aggression//Cross-Sectional Studies//England//Female//*Hospitalization//Humans//Male//Middle Aged//Nursing Staff, Hospital//*Psychiatric Department, Hospital//Retrospective Studies//Violence/*prevention & control	AIMS AND OBJECTIVES: To describe the types and frequency of conflict behaviours exhibited by patients during the first 2 weeks of admission to acute psychiatric units, the methods staff use to manage them and bring to the surface underlying common patterns. BACKGROUND: Many studies have investigated the prevalence and impact of psychiatric inpatient aggression. Much of the research to date has st…	1365-2702//Ross, Jamie//Bowers, Len//Stewart, Duncan//RP-PG-0707-10081/Department of Health/United Kingdom//Journal Article//Research Support, Non-U.S. Gov't//England//J Clin Nurs. 2012 Aug;21(15-16):2306-15. doi: 10.1111/j.1365-2702.2012.04073.x.				e-Health Unit, UCL Research Department of Primary Care & Population Health, Upper 3rd Floor, Royal Free Hospital, Rowland Hill Street, London NW3 2PF, UK. jamie.ross@ucl.ac.uk
A. D. Cookson, M.//Foley, F.	2012	Relationship between aggression, interpersonal style, and therapeutic alliance during short-term psychiatric hospitalization	8	cohort study	79 (of 310 admissions)	43(54.4%)/36 (45.6%)	40.82 (10.2) 24-64			OAS	IMI-C (impact Message Inventory-Circumplex) WAI-S (Working Alliance Inventory-Short Form (WAI-S) Macarthur Admission Experience Survey: Short Form 1 (MAES:SF					no difference: Chi-square (1, n=79) = 0.34. p=0.56	did not predict aggression t=-1.43, p=0.16			Involuntarily admitted patients showed more aggression: chi-sq (1, n=79) = 4.38 p=0.04 Aggressive patients scored higher on IMI dominance: t= -3.54 p<0.001 IMI dominance was only scale tot predict aggression towards staff (controlled for admission status): B=0.79 (1.23-3.96) p<0.01																			21819511			Adult//Aggression/*psychology//Coercion//Female//Humans//Interpersonal Relations//Interviews as Topic//Male//Mental Disorders/*nursing/therapy//Middle Aged//*Nurse-Patient Relations//Personality Inventory//Psychiatric Department, Hospital//Psychiatric Nursing/methods//Psychiatric Status Rating Scales//Psychological Tests//Young Adult	Aggression during psychiatric hospitalization is frequent, problematic, and a major challenge for nurses and mental health services more generally. The strength of the therapeutic alliance between nursing staff and patients has been posited as an important protective factor that can limit the likelihood of aggression. This study examined the relationship between interpersonal style, perceived coe…	1447-0349//Cookson, Amy//Daffern, Michael//Foley, Fiona//Journal Article//Australia//Int J Ment Health Nurs. 2012 Feb;21(1):20-9. doi: 10.1111/j.1447-0349.2011.00764.x. Epub 2011 Aug 8.				School of Psychology and Psychiatry, Monash University, Melbourne, Victoria, Australia.
D. C. S. Chukwujekwu, P. C.	2011	Prevalence and correlates of aggression among psychiatric in-patients at Jos University Teaching Hospital	8	prospective cross-sectional study	298			Of aggressive patients: 31% schizophrenia 27.6% substance use disorder	verbal and physical aggression towards others and property	MOAS	self-designed, semi-structured, self-administred questionnaire with socio-demographic and psychoatric illness variables ICD-10	Most incidents were without provocation, but if there was provocation n=10 patients (17,2%) stated they were provoked by being denied something they wanted.			Aggression and previous acts of aggression: chi-sq=7.886, df=4, p<0.05				n=46 experience psychotic symptoms before aggressive incident: chi-sq=6.230, df=2 p<0.05 Diagnosis was not significant: chi-sq=3.567, df=2, p>0.05																				21860132			Adult//Aggression/*psychology//Cross-Sectional Studies//Female//Hospitals, Teaching//Humans//Inpatients/psychology/*statistics & numerical data//Male//Mental Disorders/diagnosis/*epidemiology/psychology//Nigeria/epidemiology//Prevalence//Prospective Studies//Psychiatric Department, Hospital/*statistics & numerical data//Psychiatric Status Rating Scales//Severity of Illness Index//Sex Distribution…	OBJECTIVE: The study was designed to determine the prevalence of aggression and clinical factors associated with aggression among psychiatric in-patients at Jos University Teaching Hospital. This will help create a good knowledge base about management of these patients. MATERIALS AND METHODS: All admitted psychiatric patients between December, 2005, and February, 2007, that met the ICD-10 criteri…	Chukwujekwu, D C//Stanley, P C//Journal Article//India//Niger J Clin Pract. 2011 Apr-Jun;14(2):163-7. doi: 10.4103/1119-3077.84007.				Department of Mental Health, University of Port Harcourt, Nigeria. dondozie2005@yahoo.com
C. R. Kruger, D.	2010	Risk factors for violence among long-term psychiatric in-patients: a comparison between violent and non-violent patients	9	quantative cross-sectional descriptive study	262	65.27%/34.73%	49.64 (13.52)	mental retardation schizophrenia schizoaffective disorders mood disorders	violence = assault on fellow patients or staff, fighting among patients and damage to property	from medical file						no significant difference in gender between aggressive and non-aggressive patients	No difference in age distribution in aggressive and non-aggressive group		Violent patients were more often diagnosed with mental retardation: p=0.0017 Violent patients had the smallest proportion in the schizophrenia-group Disorganised behaviour was seen less in violent patients (p=0.0214)	Violent patients had more often their first hospital admission before the age of 40 p=0.0247 Violent patients had more often a hospital stay of more than 12 years p=0.0258																			21390407			Female//Hospitals, Psychiatric//Humans//Inpatients/*psychology/statistics & numerical data//Male//Mental Disorders/complications/epidemiology/*psychology//Middle Aged//Prevalence//Risk Factors//South Africa/epidemiology//Violence/*psychology/statistics & numerical data	OBJECTIVE: The problem of the prediction of violence in psychiatric patients has led to a proliferation of research over the last decade. This study focuses on enduring patient related risk factors of violence, and investigates which long-term patients in Weskoppies Hospital (a specialist psychiatric hospital) are the most likely to commit violent acts. METHOD: Nursing statistics on violent incid…	Kruger, C//Rosema, D//Comparative Study//Journal Article//United States//Afr J Psychiatry (Johannesbg). 2010 Nov;13(5):366-75.				Department of Psychiatry, University of Pretoria and Weskoppies Hospital, Pretoria, South Africa. christa.kruger@up.ac.za
B. A. D. Berman, K.//Serper, M. R.	2010	Beliefs about voices and aggressive behavior in inpatients in an acute psychiatric setting	8	cohort study	40	34(85%)/8(15%)	35.5(11.5) 18-65	schizophrenia schizoaffective disorders Mood disorder with psychotic features		OAS-M	PANSS BAVQ-R: Beliefs About Voices Questionnaire								nothing stated about influence of PANSS score on aggression	Score of omnipotence of voices on BAVQ-R was significant predictor of aggression with beta=0.50, R2-adj=0.20, F=11.3, p=0.01 Score of malevolence of voices on BAVQ-R was significant predictor of aggression with beta=0.68, R2adj=0.07, F=4.1, p=0.04																			19925747			Acute Disease//Adult//Aggression/*psychology//*Attitude to Health//Female//Hallucinations/diagnosis/epidemiology/*psychology//*Hospitalization//*Hospitals, Psychiatric//Humans//Internal-External Control//Male//Mental Disorders/diagnosis/epidemiology/psychology//Middle Aged//Models, Psychological//Mood Disorders/diagnosis/epidemiology/psychology//New York/epidemiology//Probability//Psychiatric Sta…	OBJECTIVE: To examine the relationship between the personal beliefs that patients with auditory hallucinations have concerning their voices and the incidence of aggression toward self, others, and objects on the inpatient ward. METHOD: Forty actively hallucinating adults were recruited from the psychiatric inpatient service at Bellevue Hospital Center in New York. The beliefs that subjects had ab…	1555-2101//Berman, Brady A//Duffy, Kristine//Serper, Mark R//Journal Article//United States//J Clin Psychiatry. 2010 Apr;71(4):497-501. doi: 10.4088/JCP.08m04753yel. Epub 2009 Nov 17.				Department of Psychology, Hofstra University, Hempstead, New York 11549-1350, USA.
G. Amoo, F. Fatoye	2010	Aggressive behaviour and mental illness: a study of inpatients at aro neuropsychiatric hospital, Abeokuta	4	prospective cohort	305	69.8%/30.2%	of aggressive patients (14%): 13-60 years	Of aggressive patients: schizophrenia: 48.8% manic phase of bipolar disorder: 27.9% comorbid drugs use: 22.3%	verbal and physical aggression	Crisis Intervention Questionnaire		As causes for aggression: wanting to be discharged: 18.6% confrontational interview: 14% violating ward rules: 9.3% umet demands: 4.7% power outage: 2.3%				not significant	not significant		diagnosis was not significant Having hallucinations was mentioned as cause of aggression in 34.9% and impulsivity in 14%
G. M. Uppal, M.	2009	Recorded incidents in a high-secure hospital: a descriptive analysis	6	cohort study	325	281(86%)/44(14%)		LD mental illness personality disorder dangerous and severe personality disorder		from medical file						number of patients involved: n=259 (84%) male n=51 (16%) female Number of incidents: 2449 (43%) male 139 (24%) female			On women's ward: Learning disability: n=426 (35%) Mental illness: n=295 (24.2%) DSPD: n=276 (22.7%) Personality disorder: n=219 (17.99%)																				19780021			Dangerous Behavior//Female//Hospital Units//Hospitals, Psychiatric/*statistics & numerical data//Humans//Inpatients/statistics & numerical data//Male//Mental Disorders/classification/*psychology//*Risk Management//*Self-Injurious Behavior//Sex Factors//Violence/classification/*statistics & numerical data	BACKGROUND: Incidents of violence, self-harm and security are of concern in psychiatric hospitals with regard to both patient and staff welfare. AIM: The purpose of this study was to examine the frequency and nature of incidents in all directorates in a high-security psychiatric hospital. METHODS: Data were collected from the hospital's incident recording forms for the period 1 June 2007 to 30 Se…	1471-2857//Uppal, Gobinderjit//McMurran, Mary//Journal Article//Multicenter Study//England//Crim Behav Ment Health. 2009;19(4):265-76. doi: 10.1002/cbm.741.				Rampton Hospital, Nottinghamshire Healthcare NHS Trust, Retford, Nottinghamshire DN220PD, UK.
N. H. D. Tenneij, R.//Stolker, J. J.//Koot, H. M.	2009	Markers for aggression in inpatient treatment facilities for adults with mild to borderline intellectual disability	11	cohort study	108	82/26	26.4 (7.5)	pervasive developent disorder oppositional disorder affective disorder anxiety disorder psychotic disorder substance dependence disorder other		SOAS-R	Adult Behavior Checklist (ABCL) DSM-III checklist					no statistical difference between no aggression-mild aggression and severe aggression groups	no statistical difference between no aggression-mild aggression and severe aggression groups			No statistical difference between no aggression-mild aggression and severe aggression groups for legal status on admission and treatment duration. The severe aggression group scored higher compared to mild aggression group and no aggression group on ABCL for: Withdrawn (F=7.51, p<0.01), Tought Problem (F=10.04, p<0.01), Total Problems (F=13.80, p<0.01). Severe aggression group scored higher compa…																			19464143			Adult//Aggression/*psychology//Female//Hospitalization//Humans//Inpatients/psychology//Male//Mental Disorders/*psychology/rehabilitation//Mentally Disabled Persons/*psychology/*rehabilitation//Risk Factors//Self-Injurious Behavior/psychology//Stress, Psychological/psychology	In high care settings for persons with intellectual disability (ID) aggressive incidents often occur. Still little is known about factors that are associated with an increased risk for aggressive behavior in clients who are admitted to an inpatient treatment facility. In four inpatient facilities, 108 adults with mild and borderline ID and behavior problems were categorised into three aggressive …	1873-3379//Tenneij, Nienke H//Didden, Robert//Stolker, Joost Jan//Koot, Hans M//Journal Article//United States//Res Dev Disabil. 2009 Nov-Dec;30(6):1248-57. doi: 10.1016/j.ridd.2009.04.006. Epub 2009 May 22.				Research and Documentation Centre (WODC), Ministry of Justice, Den Haag, The Netherlands.
K. A. S. Nolan, C. B.//Citrome, L.//Volavka, J.	2009	Staff and patient views of the reasons for aggressive incidents: a prospective, incident-based study	8	Cohort from population RCT study on adjunctive therapy of valproate and its effect on agression	66	39/27	39.1(10.3) 20-60			OAS		Given as reason for aggression: - request refused by staff (49 pts and 52 members of staff), not stastically different - request refused by peer (9 pts and 10 members of staff), not statistically different - asked to do something by staff (35 pts and 60 member of staff), kappa=0.669 p<0.001 - provoked by staff (21 pts, 0 members of staff), kappa -, p<0.001							given as reason: - heard voices/delusional order: 14 pts, 42 members of staff, kappa 0.388 p<0.001 - patient was building tension: 34 pts and 55 members of staff, not statistically different	Given as reason: - no reason for aggression: 18 pts, 46 members of staff, kappa=0.387 p<0.001 - missing data or denial of aggression or amnesia for incident: 66 pts, 14 members of staff kappa 0.170, p<0.001																			19412665			Adult//Aggression/*psychology//Antimanic Agents/therapeutic use//*Attitude of Health Personnel//*Attitude to Health//Cohort Studies//Female//Humans//Male//Middle Aged//*Professional-Patient Relations//Psychiatric Status Rating Scales//Randomized Controlled Trials as Topic//Schizophrenia/complications/drug therapy//*Schizophrenic Psychology//Valproic Acid/therapeutic use	Aggression is a serious problem in psychiatric hospitals. It is not clear whether reasons for aggression guide which therapeutic interventions are selected. Aggression was monitored in participants in a randomized clinical trial of the antiaggressive efficacy of adjunctive valproate in patients with schizophrenia. The Overt Aggression Scale was used to record aggression type and severity, reasons…	1573-6709//Nolan, Karen A//Shope, Constance B//Citrome, Leslie//Volavka, Jan//Journal Article//Research Support, Non-U.S. Gov't//United States//Psychiatr Q. 2009 Sep;80(3):167-72. doi: 10.1007/s11126-009-9104-8. Epub 2009 May 2.				Clinical Research Division, Nathan S. Kline Institute for Psychiatric Research, Orangeburg, NY, 10962, USA. nolan@nki.rfmh.org
L. A. Bowers, T.//Simpson, A.//Jones, J.//Van Der Merwe, M.//Jeffery, D.	2009	Identifying key factors associated with aggression on acute inpatient psychiatric wards	8	Mulitvariate crosssectional design					Verbal abuse Aggression to objects Aggression to others	OAS	PCC-SR (Patient-Staff conflict checklist) ACMQ (Attituteds to containment measues questionnaire) ARDQ (Attituteds to Personality Disorder Questionnaire) WAS (Ward Atmosphere Scale) TCI (Team Climate Inventory) MLQ (Multifactor Leadership Questionnaire) MBI (Moslach Burnout Inventory)									For many factors significant, but all with IRR around 1, which means only mildly enlarging the risk. Smoking in no smoking area, refusing to go to bed, to eat, to see workers, regular medication, prn medication. Attempting to abscond, alcohol use and substance use.																			19363731			Aggression/*psychology//Alcohol Drinking/adverse effects//Attitude of Health Personnel//Attitude to Health//Commitment of Mentally Ill/statistics & numerical data//Cross-Sectional Studies//England/epidemiology//*Hospital Units/organization & administration//Humans//Inpatients/*psychology/statistics & numerical data//Mental Disorders/epidemiology/*psychology//Multivariate Analysis//Nursing Staff, …	Aggressive behaviour is a critical issue for modern acute psychiatric services, not just because of the adverse impact it has on patients and staff, but also because it puts a financial strain on service providers. The aim of this study was to assess the relationship of patient violence to other variables: patient characteristics, features of the service and physical environment, patient routines…	1096-4673//Bowers, Len//Allan, Teresa//Simpson, Alan//Jones, Julia//Van Der Merwe, Marie//Jeffery, Debra//Journal Article//England//Issues Ment Health Nurs. 2009 Apr;30(4):260-71. doi: 10.1080/01612840802710829.				St Bartholomew School of Nursing and Midwifery, City University, London, England. L.Bowers@city.ac.uk
E. P. Bimenyimana, M.//Myburgh, C.//van Niekerk, V.	2009	The lived experience by psychiatric nurses of aggression and violence from patients in a Gauteng psychiatric institution	4	qualitative descriptive	10 nurses	5/5	20-40				open interviews								Type of patients is factor influencing aggression on the ward: aggressive patients transfer their aggression to the nurses.																				20225739			*Aggression//*Hospitals, Psychiatric//Humans//Nurse-Patient Relations//*Occupational Health//*Psychiatric Nursing//South Africa//*Violence	Caring for good people is difficult enough; to care for people who are either aggressive or violent is even more difficult. This is what psychiatric nurses working in the psychiatric institution in which research was done are exposed to on a daily basis. The aim of the research was to explore and describe the lived experience by psychiatric nurses of aggression and violence from patients in a Gau…	Bimenyimana, E//Poggenpoel, M//Myburgh, C//van Niekerk, V//Journal Article//South Africa//Curationis. 2009 Sep;32(3):4-13.				Department of Nursing Science, University of Johannesburg.
H. Bilgin	2009	An evaluation of nurses' interpersonal styles and their experiences of violence	5	descriptive study	162 nurses	0%/100%	<40: 84%	psychosis 33% alcohol/drugs use disorder 24% neurosis 6% emergency 1% outpatient 9% geropsychiatry 3% forensic psychiatry 8.6% general psychiatry 15.4%			ISI (Interpersonal Style Inventory)					Verbal aggression: male 46% Physcial aggression: male 24%			Verbal aggression: 53% alcohol-substance use disorder 38% bipolar disorder 46% schizophrenia Physical aggression: 34% schizophrenia 22% alcohol-substance use disorder 24% bipolar disorder														NLM	eng
B. D. Biancosino, S.//Grassi, L.//Santone, G.//Preti, A.//Miglio, R.//de Girolamo, G.	2009	Violent behavior in acute psychiatric inpatient facilities: a national survey in Italy	6	cohort study	1324	677/647		schizophrenia 35.9% unipolr deprsesion 16.7% bipolar disorder 15.7% personality disorder 12.8%	Violence= physical assault on people Hostile = verbal aggression non-hostile	from file	BPRS at discharge GAF PSP (Personal and Social Perfomance Scale) Restrictiveness Score Process Standardization SCore Treatment score		Good insight with non-hostile patients and no insight with hostile and violent patients chi-square=232.44 p<0.001			More men in hostile and violent group: chi-square=8.02 p=0.018	patients in hostile and violent group were younger: chi-square=20.35, p=0.026	OR=5.47 (95% CI 1.66-17.96) p=0.005	BPRS at discharge was higher for hostile and violent. Group F=14.09 p<0.001 Schizophrenia: OR=3.25 (95% CI 1.11-9.57) p=0.032 Bipolar disorder: OR=4.61 (95% CI 1.51-14.06) p=0.007 Personality disorder: OR= 5.89 (95% CI 1.9-18.23) p=0.002 Mental retardation: OR=6.78 (95% CI 1.32-34.91) p=0.022	Marital status: more singles in hostile and violent patient groups: chi-square=19.76 p=0.003 Occupation: more unemployed patients or with a disabled pension in hostile plus violent group: chi-square=23.45 p=0.024 Education: more patients have secondary school as highest education in hostile and violent group: chi-square=14.77 p=0.022 More patients admitted compulsory in violent and hostile group:…																			19829207			Adult//Age Factors//Aged//Aggression/psychology//Commitment of Mentally Ill/statistics & numerical data//Female//Health Surveys//Hospitalization/*statistics & numerical data//Hospitals, Private/statistics & numerical data//Hospitals, Psychiatric/*statistics & numerical data//Hospitals, Public/statistics & numerical data//Humans//Italy/epidemiology//Male//Mental Disorders/diagnosis/epidemiology/*p…	Violence committed by acute psychiatric inpatients represents an important and challenging problem in clinical practice. Sociodemographic, clinical, and treatment information were collected for 1324 patients (677 men and 647 women) admitted to Italian public and private acute psychiatric inpatient facilities during an index period in 2004, and the sample divided into 3 groups: nonhostile patients…	1539-736x//Biancosino, Bruno//Delmonte, Sara//Grassi, Luigi//Santone, Giovanni//Preti, Antonio//Miglio, Rossella//de Girolamo, Giovanni//PROGRES-Acute Group//Comparative Study//Journal Article//Research Support, Non-U.S. Gov't//United States//J Nerv Ment Dis. 2009 Oct;197(10):772-82. doi: 10.1097/NMD.0b013e3181bb0d6b.				Section of Psychiatry, Department of Mental Health, University of Ferrara, Ferrara, Italy.
M. B. Serper, D. R.//Harvey, P. D.//Dill, C.	2008	Neuropsychological and symptom predictors of aggression on the psychiatric inpatient service	12	cohort study	85 (originally 116 recruted, but rest no IC)	70/15	35.86 (10.43) range 18-65	schizophrenia 65% bipolar disorder 35%		Retrospective OAS	SCID Wide Range Achievement Test (WRAT) PANSS Wisconsin Card Sorting Test (WCST) Trail Making Test (TMT) Controlled Oral Word Association Test (COWAT) Composite Executive Functioning (CEF)					not significant	not significant	not significant	diagnosis not significant	Employment status: not significant Executive funcionting has direct effect on aggressive behaviour and indirect effect via severity of psychopathology measured with the PANSS.																			351957698				Neuropsychological assessment of executive dysfunction may identify psychiatric patients who may be at high risk for aggressive behavior because impairment of the prefrontal cortex has been indicated as a possible anatomical correlate of aggression. No consensus, however, has been reached on the extent that executive dysfunction contributes to the formation of psychopathology and to aggressive be…			https://ovidsp.ovid.com/ovidweb.cgi?T=JS&CSC=Y&NEWS=N&PAGE=fulltext&D=emed10&AN=351957698//https://maastrichtuniversity.on.worldcat.org/atoztitles/link?sid=OVID:embase&id=pmid:18608673&id=doi:10.1080%2F13803390701684554&issn=1380-3395&isbn=&volume=30&issue=6&spage=700&pages=700-709&date=2008&title=Journal+of+Clinical+and+Experimental+Neuropsychology&atitle=Neuropsychological+and+symptom+predictor…		(Serper) Department of Psychiatry, New York University School of Medicine, New York, NY, United States (Serper, Beech, Dill) Hofstra University, Hempstead, NY, United States (Harvey) Department of Psychiatry, Mount Sinai School of Medicine, New York, NY, United States (Serper) Department of Psychology, Hofstra University, Hauser Hall, Hempstead, NY 11549-1350, United States
D. Cohen, M. Akhtar, A. Siddiqui, C. Shelley, C. Larkin, A. Kinsella, E. O'Callaghan, A. Lane	2008	Aggressive incidents on a psychiatric intensive care unit	8	retrospective cohort	99	50/50	men:39 female: 41	bipolar disorder: 23% schizphrenia: 26% depression: 16 personality disorder: 9 substance misuse: 8 schizoaffective disorder: 7 other psychosis: 6 other: 4	physical and verbal aggression	SOAS-R		no understandable provocation: 63% staff's denial of patients request: 21% provoked by other patient: 11% request to take medication: 4%	Of 26% of aggressive patients (both verbal and physical): they had lower insight scores: 4.43 vs 6.11 p<0.05			not significant, but only physical aggression: men vs women: 22% vs 14%			BPRS total: not significant non-aggressive group: higher scores on depression/anxiety scale p<0.05 and lower score on hostile/suspiciousness scale: p<0.05
V. J. L. Carr, T. J.//Sly, K. A.//Conrad, A. M.//Tirupati, S.//Cohen, M.//Ward, P. B.//Coombs, T.	2008	Adverse incidents in acute psychiatric inpatient units: rates, correlates and pressures	11	Cohort study	5546 admissons 3877 patients	2210(55%)/1667(45%)	37.12 (14.42)	schizophrenia and related disorder 38.0% drugs and alcohol use disorder 44.6% depression 25.3% personality disorder 18.9% adjustment disorder 14.2% bipolar disorder 14.0%			Patient daily log (86688 logs) Ward event log (8306 logs) including Shift Climate Ratings scale				A less serious incident during admission has a OR=5.24 for more serious aggression later during the admission	Same amount of admission of males and females had incident of aggression Notification on PDL "approached another in a threatening way" was found more in males than females: 20% vs 10.9% chi-square=223.48 p<0.001 For all the other variables gender was not significant factor.	>25 years of age: AOR=0.23-0.59		Schizophrenia OR=1.8 Depression OR=0.57 Personality disorder: AOR=2.67																				18330769			Adult//Age Distribution//Aggression/*psychology//Australia//Female//Health Care Surveys//Humans//Inpatients/*psychology/*statistics & numerical data//Length of Stay/statistics & numerical data//Male//Middle Aged//Odds Ratio//Patient Care Management//Patient Readmission/statistics & numerical data//Psychiatric Department, Hospital/*statistics & numerical data//Risk Factors//*Risk Management//Sex D…	OBJECTIVE: This paper reports findings from a multicentre service evaluation project conducted in acute psychiatric inpatient units in NSW, Australia. Overall rates of aggression, absconding and early readmission are reported, as well as length-of-stay profiles and associations between these outcomes and selected sociodemographic and clinical characteristics routinely collected by health services…	1440-1614//Carr, Vaughan J//Lewin, Terry J//Sly, Ketrina A//Conrad, Agatha M//Tirupati, Srinivasan//Cohen, Martin//Ward, Philip B//Coombs, Tim//Journal Article//Multicenter Study//Research Support, Non-U.S. Gov't//England//Aust N Z J Psychiatry. 2008 Apr;42(4):267-82. doi: 10.1080/00048670701881520.				Centre for Brain and Mental Health Research, University of Newcastle, Callaghan, NSW, Australia. vaughan.carr@newcastle.edu.au
M. M. Amore, M.//Tonti, C.//Scarlatti, F.//Lundgren, E.//Esposito, W.//Berardi, D.	2008	Predictors of violent behavior among acute psychiatric patients: Clinical study	6	cohort study	303				Verbal aggression or aggression to objects (VOA) Physical aggression (PA)	OAS	SCID BPRS				History of PA: crude OR=5.54 (95% CI 2.69-11.43) p<0.001 PA 1 month before admission: AOR=12.86 (95% CI 3.38-48.96) p<0.001 VOA 1 month before admission: AOR=23.19 (95% CI 6.34-84.81) p<0.001 History of violence has no significant association with PA on the ward.	not significant	not significant		Of the 90 patients showing PA before admission 33 continued with PA on the ward. They had higher BPRS total scores: 51.8 vs 44.8 (p<0.05) and hgher scores on thought disturbance factor of the BPRS: 13.9 vs 10.7 (p<0.05) Thought disturbance factor on BPRS: OR=1.097 (95% CI 1.005-1.197) p<0.05 Hostility suspiciousness factor on BPRS: OR=1.14 (95% CI 1.08-1.21) p<0.001 Activation on BPRS: OR=1.14 (9…																				351832298				Aim: Violence risk prediction is a priority issue for clinicians working with mentally disordered offenders. The aim of the present study was to determine violence risk factors in acute psychiatric inpatients. Methods: The study was conducted in a locked, short-term psychiatric inpatient unit and involved 374 patients consecutively admitted in a 1-year period. Sociodemographic and clinical data w…			https://ovidsp.ovid.com/ovidweb.cgi?T=JS&CSC=Y&NEWS=N&PAGE=fulltext&D=emed10&AN=351832298//https://maastrichtuniversity.on.worldcat.org/atoztitles/link?sid=OVID:embase&id=pmid:18588583&id=doi:10.1111%2Fj.1440-1819.2008.01790.x&issn=1323-1316&isbn=&volume=62&issue=3&spage=247&pages=247-255&date=2008&title=Psychiatry+and+Clinical+Neurosciences&atitle=Predictors+of+violent+behavior+among+acute+psych…		(Amore, Scarlatti, Lundgren) Division of Psychiatry, Department of Neurosciences, University of Parma, Parma, Italy (Menchetti, Tonti, Esposito, Berardi) Institute of Psychiatry, University of Bologna, Bologna, Italy (Amore) Istituto di Psichiatria, Strada del Quartiere 2/A, 43100 Parma, Italy
C. D. M. Quanbeck, B. E.//Lam, J.//Eisenstark, H.//Sokolov, G.//Scott, C. L.	2007	Categorization of aggressive acts committed by chronically assaultive state hospital patients	10	retrospectivecohort of chronically aggressive long-term psychiatric inpatients. bAsis is a narrative description of the act.	298 patients identified as recidivists (3 or more acts of aggression over one year period in the hospital)	75(85%)/13(15%)	41.4 (|10.6)	schizophrenia 44% schizoaffective disorder 31% bipolar disorder 6% other: n=17 comorbid personality disorder 53%	physical assaults	narrative description from medical file		Of the impulsive behaviour 26% was after staff told patient to do something or stop behaviour and 17% was after staff denied the patient something.							Of the psychotic assaults 43% was because patients were afraid someone would harm him and 18% was a reaction to commanding voices.																				17412855			Adult//Aggression/*psychology//California//Chronic Disease//Crime/psychology/statistics & numerical data//Crime Victims/psychology/statistics & numerical data//Cross-Sectional Studies//Disruptive, Impulse Control, and Conduct//Disorders/diagnosis/*epidemiology/psychology//Female//Hospitals, Psychiatric/statistics & numerical data//Hospitals, State/statistics & numerical data//Humans//Inpatients/p…	OBJECTIVE: This study examined factors motivating inpatient aggression in a sample of chronically assaultive state hospital patients. METHODS: Inpatients who had committed three or more assaults over a one-year period were identified by using an incident report database. Aggressive episodes were categorized as impulsive, organized, or psychotic by using a procedure for classifying assaultive acts…	Quanbeck, Cameron David//McDermott, Barbara E//Lam, Jason//Eisenstark, Howard//Sokolov, Gregory//Scott, Charles L//Journal Article//United States//Psychiatr Serv. 2007 Apr;58(4):521-8. doi: 10.1176/ps.2007.58.4.521.				Department of Psychiatry, Division of Psychiatry and the Law, University of California-Davis, 2230 Stockton Blvd., Sacramento, CA 95817, USA. cameron.quanbeck@ucdmc.ucdavis.edu
B. R. S. Goldberg, M. R.//Sheets, M.//Beech, D.//Dill, C.//Duffy, K. G.	2007	Predictors of aggression on the psychiatric inpatient service: Self-esteem, narcissism, and theory of mind deficits	8	Cohort study	76	56(73.7%)/20(26.3%)		Schizophrenia 42.1% Schizophrenia with substance abuse disorder 3.9% Substance use disorder 17.1% Affective disorder 22.4% Affective disorder with substance abuse disorder 13.2% Psychosis NOS 1.3%	aggression measured with ROAS	ROAS (Retrospective Overt aggression scale)	Rosenberg self-estee scale NPI (Narcissistic personality inventory) Theory of Mind PANSS			36.8% was homeless		not significant	not significant		diagnosis no significant difference PANSS total score: not significantly different between groups Positive symptom subscale of PANSS: 19 vs 15.27 F 3.6 p=0.03	Years of education is not significantly different between aggressive and non-aggressive group Admission status is not significantly different.																			46763246				Aggressive behavior committed by inpatients has significant negative effects on patients, clinical staff, the therapeutic milieu, and inpatient community as whole. Past research examining nonpsychiatric patient groups has suggested that elevated self-esteem and narcissism levels as well as self-serving theory of mind (ToM) biases may be robust predictors of aggressive behavior. In the present stu…			https://ovidsp.ovid.com/ovidweb.cgi?T=JS&CSC=Y&NEWS=N&PAGE=fulltext&D=emed10&AN=46763246//https://maastrichtuniversity.on.worldcat.org/atoztitles/link?sid=OVID:embase&id=pmid:17502810&id=doi:10.1097%2F01.nmd.0000253748.47641.99&issn=0022-3018&isbn=&volume=195&issue=5&spage=436&pages=436-442&date=2007&title=Journal+of+Nervous+and+Mental+Disease&atitle=Predictors+of+aggression+on+the+psychiatric+in…		(Goldberg, Serper, Sheets, Beech, Dill, Duffy) Department of Psychology, Hofstra University, Hempstead, NY, United States (Serper) Department of Psychiatry, New York University, School of Medicine, New York, NY, United States (Serper) Department of Psychology, Hauser Hall, Hofstra University, Hempstead, NY 11549-1350, United States
R. Z. Ketelsen, C.//Driessen, M.//Schulz, M.	2007	Characteristics of aggression in a German psychiatric hospital and predictors of patients at risk	8	prospective cross-sectional study	2246 admitted patients, 2210 included (36 with lacking data)	55.5%/44.5%	46.9 (18.4) 42.1 (15.6) of aggressive patients (T=4.1 p<0.001)	Organic brain disorder 7.5% Substance abuse disorder 41.8% schizophrenia 23.5% affective disorder 10.7% anxiety disorder 9.2% personality disorder 4.6%	Any verbal, non-verbal and/or physical behaviour that is threatening or actually harmful to persons or property.	SOAS		n=153 incidents (34.7%) had no trigger according to staff		no significant difference		male: 61.4% of aggressive patients (chi-square=2.6 p=0.11)	42.1 (SD=15.6) in the group of aggressive patients T=4.1 p<0.001. OR=1.07 (95% CI 1.04-1.11) p<0.001 Age at first psychiatric admission OR=0.90 (95% CI 0.87-0.94) p<0.001		Less aggression in group with organic brain disorders 5.3% vs 7.7% chi-square=90.7 p<0.001 Number of previous admission: 16.8 (26.9) vs 2.0 (7.3) T=7.1 p<0.001. OR=1.05 (95% CI 1.04-1.07) p<0.001 Schizophrenia: OR=2.85 (95% CI 1.94-4.20) p<0.001	Single status: 68.4% of aggressive patients chi-square=16.8 p=0.001 Unemployment: 64.3 in aggressive group: chi-square=11.1 p<0.05 Referral by crisis intervention team: OR=2.93 (95% CI 1.7-5.04) p<0.001 Involuntary admission: OR=3.32 (95% CI 2.11-5.24) p<0.001																			46122022				This study investigated the aggressive behaviour of all mentally ill patients within a whole psychiatric hospital with a catchment area of 325 000 inhabitants over a 1-year period (i) to assess the 1-year prevalence and characteristics of aggressive episodes and index inpatients, and (ii) to identify predictors of patients at risk by a multivariate approach. Staff Observation of Aggression Scale …			https://ovidsp.ovid.com/ovidweb.cgi?T=JS&CSC=Y&NEWS=N&PAGE=fulltext&D=emed10&AN=46122022//https://maastrichtuniversity.on.worldcat.org/atoztitles/link?sid=OVID:embase&id=pmid:17244011&id=doi:10.1111%2Fj.1365-2850.2007.01049.x&issn=1351-0126&isbn=&volume=14&issue=1&spage=92&pages=92-99&date=2007&title=Journal+of+Psychiatric+and+Mental+Health+Nursing&atitle=Characteristics+of+aggression+in+a+German…		(Ketelsen, Zechert, Driessen, Schulz) Department of Psychiatry and Psychotherapy Bethel, Ev. Hospital Bielefeld, Bielefeld, Germany (Driessen) Department of Psychiatry and Psychotherapy, University Clinics Schleswig-Holstein, Luebeck, Germany (Driessen) University of Bielefeld, Bielefeld, Germany (Ketelsen) Department of Psychiatry and Psychotherapy, Ev. Hospital Bielefeld Bethel, Remterweg 69-71…
C. N. Abderhalden, I.//Dassen, T.//Halfens, R.//Fischer, J. E.//Haug, H. J.	2007	Frequency and severity of aggressive incidents in acute psychiatric wards in Switzerland	8	prospective cohort	2017 patients with 2344 treatment episodes	54.4%/46.6%	39.4 (13.9) range 12-96	schizophrenia, schizo-type, delusional disorder: 29.3% mood disorder 16.7% mental and behavrioural disorder due to substance use 24.9% neurosis 13.7% personality disorder 4.1% other 3.4% missing 4.7%	Aggression against persons or objects, not auto-aggression	SOAS-R						Male: OR=1.21 (95% CI 0.92-1.60) p=0.18	Age under 29: OR=1.04 (95% CI 0.75-1.43) p=0.82 Age over 49 OR=0.67 (95% CI 0.46-0.99) p=0.04		Substance use disorder: OR=0.50 (95% CI 0.33-0.76) p<0.001 Schizophrenia: OR=2.10 (95% CI 1.54-2.88) p<0.001 Gender and affective disorder: OR=0.68 (95% CI 0.43-1.08) p=0.101 Neurotic and personality disorder: OR=0.56 (95% CI -.35-0.90) p=0.002	Involuntary admission: OR=2.16 (95% CI 1.63-2.9) p<0.001												PMC2231349							18053203				BACKGROUND: Aggression and violence and negative consequences thereof are a major concern in acute psychiatric inpatient care globally. Variations in study designs, settings, populations, and data collection methods render comparisons of the incidence of aggressive behaviour in high risk settings difficult. OBJECTIVE: To describe the frequency and severity of aggressive incidents in acute psychia…	1745-0179//Abderhalden, Christoph//Needham, Ian//Dassen, Theo//Halfens, Ruud//Fischer, Joachim E//Haug, Hans-Joachim//Journal Article//United Arab Emirates//Clin Pract Epidemiol Ment Health. 2007 Dec 4;3:30. doi: 10.1186/1745-0179-3-30.				Nursing and Social Education Research Unit, University Bern Psychiatric Services, Berne, Switzerland. abderhalden@puk.unibe.ch.
L. B. Grassi, B.//Marmai, L.//Kotrotsiou, V.//Zanchi, P.//Peron, L.//Marangoni, C.//Vanni, A.//Barbui, C.	2006	Violence in psychiatric units: a 7-year Italian study of persistently assaultive patients	8	prospective cohort	3507 admissions, 2259 patients	62%/38%	35	schizophrenia 61% affective disorders 10% personality disorder other		SOAS					Previous violent behaviour: 89.14% vs 61.96% chi-square=37.16, p<0.001 (comparing repeated vs single episode violent patients) Previous violent behaviour: OR=1.93 (95% CI 1.03-3.63) p=0.040	not significant	not significant		No treatment respons: 26.15% (repetitve aggression) vs 4.41% (one episode of aggression) chi-square=15.66 p<0.001	No statistical significant difference for: marital status, diagnosis, education, age at onset. Comparing repeatedly violent patients with single episode aggressive patients: - mean length of admission: 53.03 vs 16.09 days (z=-7.89 p<0.001 - compulsory admission: no significance - total number of admitted patients: no significance - total number of admitted patients in three days before incident: …																			16799745			Adult//Female//Hospitalization/statistics & numerical data//Humans//Incidence//Italy/epidemiology//Male//Mental Disorders/epidemiology/*rehabilitation//Prevalence//Psychiatric Department, Hospital/*statistics & numerical data//Violence/*statistics & numerical data	BACKGROUND: The problem of violence and aggressive behaviour among patients with psychiatric disorders need careful assessment to improve the quality of psychiatric care. The aim of this paper is to describe the characteristics of repeated episodes of violence among patients admitted to an Italian psychiatric ward. METHODS: All violent behaviours, which occurred in a 15-bed psychiatric inpatient …	Grassi, Luigi//Biancosino, Bruno//Marmai, Luciana//Kotrotsiou, Vasiliki//Zanchi, Pierluigi//Peron, Luana//Marangoni, Claudio//Vanni, Adello//Barbui, Corrado//Journal Article//Germany//Soc Psychiatry Psychiatr Epidemiol. 2006 Sep;41(9):698-703. doi: 10.1007/s00127-006-0088-5. Epub 2006 Jun 23.				Section of Psychiatry, Department of Medical Sciences of Communication and Behaviour, University of Ferrara, Ferrara, Italy. luigi.grassi@unife.it
M. O. Erkiran, H.//Evren, C.//Aytaclar, S.//Kirisci, L.//Tarter, R.	2006	Substance abuse amplifies the risk for violence in schizophrenia spectrum disorder	7	prospective cohort	n=133 (29 with substance abuse and 104 without substance abuse	More males in with substance abuse group (96.6% vs 61.5%)	range 18-59	schizophrenia with: alcohol 89%, cannabis 27%, benzodiazepines 13%, opiates 10% of the 29 patients with dual disorder		OAS	SCID MAST (Michigan Alcoholism Screening Test) urine test Assessment of positive symptoms (SAPS) Assessment of negative symptoms (SANS)				History of criminal offense: OR=5.62 (95% CI 1.07-29.37) p=0.04			Total OAS score higher for patients with dual disorder: 4.6(SD=3.1) vs 8.2 (SD=3.7) t=-5.1 p<0.01 Substance use disorder: OR=20.10 (95% CI 5.03-80.27)p<0.01	No significance for: hallucinations, delusions, formal thought disoder, total SAPS Bizarre behaviour on SAPS: OR=1.24 (95% CI 1.07-1.43) p<0.01 Avolition-apathy on SANS: OR=0.80 (95% CI 0.66-0.97) p=0.02																				16457960			Adult//Diagnosis, Dual (Psychiatry)//Female//Humans//Male//Risk Factors//Schizophrenia/*diagnosis//*Schizophrenic Psychology//Substance-Related Disorders/*psychology//Violence/prevention & control/*psychology	The factors responsible for the association between schizophrenia and violence with or without co-occurring substance abuse have not been fully elucidated. The present study had two aims: (1) ascertain whether substance abuse augments the risk for violence in patients with schizophrenia; and, (2) determine whether violence is differentially related to positive and negative symptoms of schizophren…	Erkiran, Murat//Ozunalan, Havva//Evren, Cuneyt//Aytaclar, Sema//Kirisci, Levent//Tarter, Ralph//DA017822/DA/NIDA NIH HHS/United States//P50-DA05605/DA/NIDA NIH HHS/United States//Journal Article//Multicenter Study//Research Support, N.I.H., Extramural//England//Addict Behav. 2006 Oct;31(10):1797-805. doi: 10.1016/j.addbeh.2005.12.024. Epub 2006 Feb 2.				Bakirkoy State Hospital for Psychiatric and Neurological Diseases, Istanbul, Turkey.
S. El-badri, G. Mellsop	2006	Aggressive behaviour in an acute general adult psychiatric unit	7	cohort	535	52/48	36% <30 64% >30	schizophrenia 27% bipolar disorder 14% substance misuse 7% schizoaffective disorder 4% major depression 16% other psychosis 6% personality disorder 3% other 21%	verbal and physical aggression	OAS					55% of aggressive patients had a history of violence	2% of male and 7% of female patients were aggressive chi square=26.67, df=1, p<0.001	<30:16% was aggressive, >30 15%: not significant	68% of aggressive patients had a history of substance abuse	Of the aggressive patients 48% had a diagnosis of schizophrenia, 27% of bipolar disorder, 14% of substance misuse	Patients who were aggressive were admtted longer: median length of stay 14 days against 7 days for non-aggressive patients.
E. J. J. Waldheter, N. T.//Johnson, E. R.//Penn, D. L.	2005	Utility of social cognition and insight in the prediction of inpatient violence among individuals with a severe mental illness	8	cohort	29	86%/14%	33.1(9.23)	schizophrenia 41.4% schizoaffective disorder 24.1% bipolar disorder 10.3% other 24.1%		MOAS	BPRS Repeatable Battery for the Assessment of Neuropsychological Status (RBANS) Amigious Intentions Hostility Questionnaire (AIHQ) Internal, Personal and Situational Attributions Questionnaire (IPSAQ) Insight Scale (IS)		not significant		MOAS frequency is related to violence in the past (0.826) MOAS severity is related to violence in the past (0.884) After controlling for all other significant factors: beta=0.836 p<0.01 for pretest frequency of violence. After controlling for all other significant factors: beta=1.125 p<0.01 for pretest severity.	Males excibit more severe violence: beta=-0.460 p<0.01			For MOAS frequency: BPRS affect: 0.440 BPRS disorgaization: 0.324 RBANS visuospatial index: -0.420 RBANS language index: -0.520 AIHQ hostitlity bias accidental: 0.407 For MOAS severity: RBANS visuospatial index: -0.325 RBANS language index: -0.370 IPSAQ personalizing bias: -.326	Neuropsychological functioning contributed minimal to the models after controlling for violence history, demographic changes and symptoms. Tendency to blame others for negative events leads to greater chance to become aggressive.																			16131944			Adult//Aggression/psychology//Antipsychotic Agents/therapeutic use//Attitude to Health//*Awareness//Brief Psychiatric Rating Scale/statistics & numerical data//*Cognition//Dangerous Behavior//Female//*Health Status//*Hospitalization//Humans//*Interpersonal Relations//Male//Mental Disorders/drug therapy/epidemiology/*psychology//Neuropsychological Tests/statistics & numerical data//Predictive Valu…	The purpose of this study was to assess the utility of social cognition and insight in the prediction of violence in a psychiatric inpatient sample. Violence history, demographic information, symptomatology, neuropsychological functioning, social cognition (i.e., attributional style), and insight were assessed in 29 inpatients with severe mental illness. Greater posttest violence was associated w…	Waldheter, Evan J//Jones, Nicole T//Johnson, Elizabeth R//Penn, David L//Comparative Study//Journal Article//United States//J Nerv Ment Dis. 2005 Sep;193(9):609-18.				University of North Carolina at Chapel Hill, Chapel Hill, North Carolina 27599-3270, USA.
S. P. Verma, L. Y.//Subramaniam, M.//Chong, S. A.	2005	Aggression in Asian patients with first-episode psychosis	5	Cohort	164	77(52.7%)/87(47.3%)	28.7(6.5)	schizophrenia spectrum: 72.2% brief psychotic disorder: 12.4% mood disorder with psychotic features: 7.2% psycohtic disorder NOS: 6.2% delusional disorder: 2.1%	self-defence is excluded as violence	MacArthur Community Violence Intstrument			Lack of insight on PANSS: 4.3 (non-aggressive patients) vs 5.1 (aggressive patients) p=0.05			not significant	not significant	excluded	Hostility on PANSS: 2.2 (non-aggressive patients) vs 4.1 (aggressive patients) p=0.02 Poor impuls control on PANSS: 1.6 (non-aggressive patients) vs 3.8 (aggressive patients) p=0.00 Aggressive patients had a longer DUP																				16400911			Adult//Aggression/*psychology//Asian Continental Ancestry Group/ethnology//Demography//Female//Humans//India/ethnology//Malaysia/ethnology//Male//Prevalence//Psychotic Disorders/epidemiology/*psychology//Singapore/epidemiology	AIMS: The aims of this study were to examine the prevalence and severity of aggression in patients with first-episode psychosis and to identify the association between aggression and sociodemographic and clinical factors. METHODS: Consecutive patients with first-episode psychosis admitted to the Early Psychosis Intervention Programme, Singapore, were assessed for a history of aggressive acts. Dia…	Verma, Swapna//Poon, Lye Yin//Subramaniam, Mythily//Chong, Siow-Ann//Journal Article//England//Int J Soc Psychiatry. 2005 Dec;51(4):365-71. doi: 10.1177/0020764005060852.				Department of Early Psychosis Intervention, Institute of Mental Health/Woodbridge Hospital, Buangkok View, Singapore. Swapna_VERMA@imh.com.sg
M. Raja, A. Azzoni	2005	Hostility and violence of acute psychiatric inpatients	10	cohort	2395	44.6/55.4	41.9 (14.1)	schizophrenia 12.3% schizoaffective disorder 14.5% bipolar disorder mania 16.1% bipolar disorder depression 4.1% bipolar disorder mixed episode 13.4% unipolar depression 4.7% dystiymic disorder 2.2% psychotic disorder NOS 15.8% delusionsal disorder 1.0% OCD 0.9% dissociative disorder 1.2% alcohol/substance use related disorder 3.3% personality disorder 2.3% behavioural misconduct related with men…	hostility and violence	Morrion's scale	BPRS, Scale for Assessment of Positive and Negative Symptoms (SAPS and SANS), MMSE,GAF, CGI, Abnormal Involuntary Movement Scale (AIMS), Unified Parkinson's Disease Rating Scale (UPDRS), Barnes Akathisia Scale (BAS)					not significant	comparing hostile vs violent patients the latter are younger: F=6.02, df 2341, p=0.002		In violent group: more schizophrenia: chi square=14.9, df 2, p=0.001 more mania: chi square=8.4, df=2, p=0.001 lower GAF current score: F=12.24, df1339, p=0.001 BPRS total: not significant BPRS hostility: F=138.93, df 1278, p=0.000 In hostile group: higher BPRS psychotic cluster score: F=11.85, df=1278, p=0.001 Non-hostile group: more depression: chi square=27.3, df=2, p=0.001	involuntary admitted: chi square=324.412, df=2 p=0.001
K. A. V. Nolan, J.//Czobor, P.//Sheitman, B.//Lindenmayer, J. P.//Citrome, L. L.//McEvoy, J.//Lieberman, J. A.	2005	Aggression and psychopathology in treatment-resistant inpatients with schizophrenia and schizoaffective disorder	9	Prospective cohort	157		range 18-60	schizophrenia or schizoaffective disorder		OAS	PANSS								Significant differences between aggressive and non-aggressive patients for: conceptual disorganisation excitement hostility lack of spontaneity mannerisms and posturing disturbance of volition poor impuls control After adjustment only hostility (difference of 0.69 points, p=0.026) and poor impulse control (difference of 0.92 points, p<0.0001) Total PANSS score within 3 days of the incident is hig…																				15504429			Aggression/*psychology//Antipsychotic Agents/therapeutic use//Disruptive, Impulse Control, and Conduct Disorders/psychology//Double-Blind Method//Drug Resistance//Humans//Mental Disorders/etiology/psychology//Prospective Studies//Psychotic Disorders/*drug therapy/psychology//Schizophrenia/*drug therapy//*Schizophrenic Psychology//Severity of Illness Index	Positive psychotic symptoms, such as threat/"control-override" delusions or command hallucinations, have been related to aggression in patients with schizophrenia. However, retrospective data collection has hampered evaluation of the direct influence of psychopathology on aggressive behavior. In this study, we monitored aggressive behavior and psychopathology prospectively and in close temporal p…	Nolan, Karen A//Volavka, Jan//Czobor, Pal//Sheitman, Brian//Lindenmayer, Jean-Pierre//Citrome, Leslie L//McEvoy, Joseph//Lieberman, Jeffrey A//R10 MH53550/MH/NIMH NIH HHS/United States//Clinical Trial//Journal Article//Multicenter Study//Randomized Controlled Trial//Research Support, Non-U.S. Gov't//Research Support, U.S. Gov't, P.H.S.//England//J Psychiatr Res. 2005 Jan;39(1):109-15. doi: 10.101…				Nathan Kline Institute for Psychiatric Research, 140 Old Orangeburg Road, Orangeburg, NY 10962, USA. nolan@nki.rfmh.org
J. P. M. LePage, M.//Aboraya, A.//Murphy, J.//VanHorn, L.//Pollard, S.//Dean, P.	2005	Evaluating risk factors for violence at the inpatient unit level: Combining young adult patients and those with mental retardation	7	retrospective cohort															On days with 10 or more patients with mental retardation on the ward, the chance of a negative event (being injury to patient or staff, seclusion or restraint) was signficantly higher than on days with less than 10 patients with mental retardation: diff=0.85 events per day with t(211)=3.86 p<0.001																				40827015				The current study demonstrates the use of patient case mix to evaluate the probability of aggression occurring on an inpatient psychiatric unit. The impact of combining young adult psychiatric patients with patients classified with mental retardation on the overall negative events and injuries on an inpatient psychiatric unit was evaluated. Results suggest when the combined number of young adults…			https://ovidsp.ovid.com/ovidweb.cgi?T=JS&CSC=Y&NEWS=N&PAGE=fulltext&D=emed9&AN=40827015//https://maastrichtuniversity.on.worldcat.org/atoztitles/link?sid=OVID:embase&id=pmid:15991111&id=doi:10.1016%2Fj.apnr.2004.07.004&issn=0897-1897&isbn=&volume=18&issue=2&spage=117&pages=117-121&date=2005&title=Applied+Nursing+Research&atitle=Evaluating+risk+factors+for+violence+at+the+inpatient+unit+level%3A+C…		(LePage) Domiciliary Care Program (181), VA North Texas Health Care System, University of Texas Southwestern Medical School, Dallas, TX 75216, United States (McGhee, Aboraya, Murphy, VanHorn, Dean) William R. Sharpe, Jr. Hospital, Weston, WV 26452-8550, United States (Aboraya, Murphy) Department of Behavioral Medicine and Psychiatry, School of Medicine, West Virginia University, WV 26505, United …
C. J. A. Ferguson, P. M.//Rhoades, H.//Rocha, D.//Gruber, N. P.//Gummattira, P.	2005	Social isolation, impulsivity and depression as predictors of aggression in a psychiatric inpatient population	9	retrospective cohort	212	133(62.6%)/79 (37.3%)	34.6(12.78)	Major depression or mood disorder: 54 (25.4%) bipolar disorder 44 (20.8%) schizophrenia or other psychotic disorder 103 (48.6%) substance use withdrawal 2 (1.0%) PTSS 1 (0.5%) impuls control disorder 2 (1.0%) deferred diagnosis 6 (2.8%)		?	Self-report measure of general psychiatric symptoms BPRS Brief Symptom Inventory (BSI) Beck Depression Inventory (BDI-II) Multidimensional Scale of Perceived Social Support (MSPSS) Barrat Impulsiveness Scale (BIS)					not significant			Diagnosis: not significant BPRS resistance scale is predicted by BDI, BIS, MSPSS, gender and diagnosis: F1,171=7.44, p<0.01 R2=.04. But only explained by impuslivity (negative predictor), not by perceived social support, depression, gender, diagnosis. Physicians rating of aggressiveness at admission is significantly correlated with documented aggressive incidents: r=.36 p<0.001 with r2=.13																				15884741			Adult//Aggression/*psychology//Depressive Disorder/diagnosis/*psychology//Female//Hospitals, Psychiatric//Hostility//Humans//Impulsive Behavior/diagnosis/*psychology//Male//Mental Disorders/diagnosis/psychology//Middle Aged//*Patient Admission//Personality Inventory/statistics & numerical data//Predictive Value of Tests//Psychometrics/statistics & numerical data//Risk Factors//Social Isolation/*p…	Aggressive behavior among psychiatric inpatients remains an issue of concern for staff, families and patients themselves. At the present time, studies examining prediction of aggression among psychiatric inpatients have focused mainly on diagnostic or demographic risk factors. Unfortunately little is known about specific social functioning and personality risk factors that may help identify speci…	Ferguson, Christopher J//Averill, Patricia M//Rhoades, Howard//Rocha, Donna//Gruber, Nelson P//Gummattira, Pushpa//Journal Article//United States//Psychiatr Q. 2005 Summer;76(2):123-37.				Department of Psychology, University of Wisconsin - Whitewater, Whitewater, WI 53190, USA. CJFerguson1111@aol.com
J. W. Duxbury, R.	2005	Causes and management of patient aggression and violence: staff and patient perspectives	7	survey design in cohort	n=82 patients and n=80 nurses	patients: 40 males, 42 females, nursus: 61 female		"from schizophrenia to depressive disorder"	?		MAVASL Managmeent of Aggression and Violence Attitude Scale	Patients state that poor communication (t=12.6 p<0.001) is main cause for aggression (staff disagrees) and listening skills (t=11.5, p<0.001, staff disagrees).							Nurses state that mental illness is strong precursor for aggression, patients disagree: t=8.02 p<0.001																				15882363			Aggression/*psychology//Attitude of Health Personnel//Communication//Environment//Female//Humans//Male//Mental Disorders/*psychology//Nurse-Patient Relations//*Psychiatric Nursing//Psychiatric Status Rating Scales//Violence/*psychology	AIM: This paper reports a study of staff and patient perspectives on the causes of patient aggression and the way it is managed. BACKGROUND: The incidence of aggression in healthcare is reportedly on the increase, and concerns about the management of this problem are growing. METHOD: A convenience sample of 80 patients and 82 nurses from three inpatient mental healthcare wards were surveyed using…	Duxbury, Joy//Whittington, Richard//Journal Article//England//J Adv Nurs. 2005 Jun;50(5):469-78. doi: 10.1111/j.1365-2648.2005.03426.x.				Department of Nursing, University of Central Lancashire, Preston PR1 2HE, UK. jduxbury@uclan.ac.uk
J. B. Secker, A.//Balfe, E.//Lipsedge, M.//Robinson, S.//Walker, J.	2004	Understanding the social context of violent and aggressive incidents on an inpatient unit	1	interviews of staff en patients	12 incidents, 2 patients and 15 staff members							Only in one case there was interaction between staff and patient before the incident. In 8 cases a power struggle was present as antecedent to the incident where staff seemed unable to see the patients perspective.															Anglia Polytechnic University, Chelmsford, UK. j.secker@apu.ac.uk							NLM	eng
M. E. Omerov, G.//Wistedt, B.	2004	Violence and threats of violence within psychiatric care--a comparison of staff and patient experience of the same incident	2	cohort iterviews	41 patients and 41 staff members	41%/59%	36 (range 20-65)	schizophrenia 29% paranoid schizophrenia 10% schizoaffective disorder 10% psychotic disorder NOS 17% manic disorder 17% substance induced psychosis 5% major depression 2% cyclothymic disorder 14% personality diorder 14%		SOAS	interviews	Staff states: 54% of the incidents is unprovoked, 22% when medication was being given, 12% when patient is refused a privileges, 10% when not permitted something else. 90% of patients stated that violence was provoked, 14% of which when medication was given. And 73% was provoked by staff, often when permission for something was denied.															Department of Psychiatry, R&D Section, Danderyd's Hospital, Sweden. medkons@home.se							NLM	eng
M. Krakowski, P. Czobor	2004	Gender differences in violent behaviors: Relationship to clinical symptoms and psychosocial factors	8	prospective cohort	1487	69/31		schizophrenia, schizoaffective disorder, bipolar disorder	physical and verbal assaults							More physical assaults in women (F=3.45, df=1, p=0.06) and they showed more decrease of assaults over time	Violent patients were younger: 33 years (SD=8.2) vs 36.2 (SD=8.5)		The frequency of physical assault was correlated with total BPRS score: F=5.39, df=1, p=0.02 And with NOSIE irritability score: F=11.42, df=1, p<0.01
J. C. L. Chang, C. S.	2004	Risk factors for aggressive behavior among psychiatric inpatients	5	prospective cohort	111	58(52%)/53(48%)	38 (13.8)	schizophrenic disorder 48% bipolar disorder 34%	aggressive incidents towards other people	OAS						not significant	younger age: t=-2.44, df=109, p=0.02		GAF not significant diagnosis not significant	Younger age at onset of illness: t=-3.21, df=109, p=0.002 longer hospital stay: t=3.17, df=109, p=0.002 Greater duration of hospital stay: OR=1.02 (95% CI 1.01-1.04) p=0.01 Earlier onset of psychiatric disorder OR=0.95 (95% CI 0.92-0.99) p<0.01 Not significant: education, number of previous hospitalisations.																			15534022			Adult//Age of Onset//Aggression/*psychology//Diagnostic and Statistical Manual of Mental Disorders//Female//Humans//Inpatients/*psychology//Length of Stay//Male//Mental Disorders/diagnosis/*psychology//Middle Aged//Multivariate Analysis//Odds Ratio//Personality Assessment//Psychiatric Department, Hospital//Risk Assessment//Taiwan//Violence/psychology	The evaluation of a patient's potential for aggressive behavior is an important component of care on psychiatric units. In this study, the aggressive behavior of 111 new psychiatric inpatients in Taiwan was recorded by nursing staff using the Overt Aggression Scale (OAS) during the patients' hospitalization. Psychiatrists made diagnoses in accordance with DSM-IV criteria and collected information…	Chang, Jung-Chen//Lee, Chau-Shoun//Journal Article//Research Support, Non-U.S. Gov't//United States//Psychiatr Serv. 2004 Nov;55(11):1305-7. doi: 10.1176/appi.ps.55.11.1305.				Lotung Pohai Hospital and College of Medicine, Fu-Jen Catholic University, Lotung, Ilan 265, Taiwan.
A. K. Troisi, S.//Di Genio, M.//Siracusano, A.	2003	Hostility during admission interview as a short-term predictor of aggression in acute psychiatric male inpatients	10	prospective cohort		100%/0	34.11 (11.06) range 19-68		verbal aggression, aggression against object and aggression against others	MOAS	BPRS						not significant		Total BPRS not significant Hostility on BPRS: not significant Tension-excitement on BPRS: OR=1.96 (95% CI 1.17-2.45) p=0.005 As predictor of aggression: BPRS thinking disorder: beta=0.32, p=0.01 BPRS suspiciousness-uncooperativeness: beta=-0.30, p=0.04	Not significant: educational level, number of days in the hospital, neuroleptic dosage in the first week of treatment. Aggressive patients are more often admitted involuntarily: 70% vs 17%, chi-square=20.31, df=1, p<0.0001 Compulsory admission: OR=10.96 (95% CI 2.35-51.02) p=0.02 Predictor of aggression: involuntary admission: beta=0.35, p=0.002																			14728108			Acute Disease//Adult//Aged//Aggression/*psychology//Brief Psychiatric Rating Scale//Hospitals, Public//Hospitals, Urban//*Hostility//Humans//*Interview, Psychological//Male//Mental Disorders/diagnosis/*psychology/therapy//Middle Aged//*Patient Admission//Personality Assessment/statistics & numerical data//Prospective Studies//*Psychiatric Department, Hospital/statistics & numerical data//Psychome…	BACKGROUND: A critical step for improving the prediction of on-ward violence is the identification of variables that are not only consistently associated with an increased risk of aggression but also easily evaluated during the admission interview. The goal of this prospective study was to assess the predictive utility of hostility during admission interview. METHOD: The sample consisted of 80 ne…	Troisi, Alfonso//Kustermann, Stefano//Di Genio, Massimo//Siracusano, Alberto//Journal Article//United States//J Clin Psychiatry. 2003 Dec;64(12):1460-4.				Department of Neurosciences, University of Rome Tor Vergata, Rome, Italy. alfonso.troisi@uniroma2.it
L. Mellesdal	2003	Aggression on a psychiatric acute ward: a three-year prospective study	6	prospective cohort	934 patients, 1416 admissions	51%/49%	41.1 (15.5)	affective disorder 34.7% schizophrenic disorder 19.2% alcohol/substance use disorder 10.4% other psychosis 9.5% personality disorder 9.4% neurotic/stress related somatoform disorder 7.1% organic mental disorder 2.9% somatic diagnoses 7.8% other 2.3% missing 2.6%		Rport Form for Aggressive Episodes (REFA) hospital routine injury form		Precipitants of aggression: physical contact: 6.6% limit setting 52.9% problem in communication 30.1% changes 0.9% persons 5.5% drugs 0.1% additional situations/interactions (such as dispute over medication) 3.8%				not significant	not significant		schizophrenic disorder: OR=1.93 (95% CI 1.29-2.90) p=?	Aggressive group: - higher number of admissions: 2.5 vs 1.5 p<0.01 - longer stays: 32.6 vs 9.7 (day?) p<0.01 - higher proportion of readmission: chi-square=53.20, p<0.001 - more involuntary admissions: 89% vs 68%, chi-square=23.48 p<0.001																			12931943			Acute Disease//Adult//Aggression/*psychology//Female//Humans//Male//Prevalence//Prospective Studies//*Psychiatric Department, Hospital//Social Behavior Disorders/*epidemiology/*psychology//Surveys and Questionnaires	The objectives of this 3-yr. prospective study of aggression on a Norwegian psychiatric acute ward serving a population of 170,000 were to monitor the rate and characteristics of aggressive behaviour, to identify possible interactional and situational precipitants to aggression, and to explore possible differences between aggressive and nonaggressive patients in terms of diagnosis, sex, age, numb…	Mellesdal, Liv//Journal Article//Research Support, Non-U.S. Gov't//United States//Psychol Rep. 2003 Jun;92(3 Pt 2):1229-48. doi: 10.2466/pr0.2003.92.3c.1229.				Bergen Psychiatric University Hospital, Bergen, Norway. liv.mellesdal@broadpark.no
O. G. Ilkiw-Lavalle, B. F.	2003	Differences between patient and staff perceptions of aggression in mental health units	6	prospective, population-based sample with witness, patient and staff interviews	282 admitted, 100 incidents In the end 95 staff interviewed and 52 patients interviewed	n=29 patients: 19/10 Staff: n=29 15/14	patients: 30.51 (9.3) 19-64 Staff: 33.02 (9.2) 21-50	bipolar disorder: n=13 schizophrenia: n=12 psychotic disorder: n=3 adjustment disorder: n=1	aggression=any act of verbal or physical aggression to self or others, irrespective of outcome	Morrisons's hierarchy	Aggressive/assaultive incident form patient and staff interviews Likert scale for: fear during the incident (0-5) and how the incident was managed (0-10)	Interpersonal conflict (such as poor communication) as cause of the aggression: mentioned by 36% of patients and 15% of staff (significantly different) Limit setting (such as being prevented from leaving the ward): mentioned by 31% of patients vs 26% of staff							Patients illness (such as delusions) are the cause of aggression according to 33% of patients and 50% of staff, which is statistically different.																				12610249			Adult//Aggression/*psychology//*Attitude of Health Personnel//*Attitude to Health//Catchment Area (Health)//Female//Health Services Research//Humans//Inpatients/*psychology//Interpersonal Relations//Interviews as Topic//Male//Middle Aged//New South Wales//Personnel, Hospital/*psychology//Professional-Patient Relations//*Psychiatric Department, Hospital	OBJECTIVE: This study examined the views of patients and staff involved in incidents of aggression to help understand emotions experienced, perceptions of causes, and recommendations for ways of reducing the frequency of aggression. METHODS: A total of 29 staff and 29 patients from four psychiatric inpatient units who were involved in 47 incidents of aggression over a four-month period were inter…	Ilkiw-Lavalle, Olga//Grenyer, Brin F S//Comparative Study//Journal Article//United States//Psychiatr Serv. 2003 Mar;54(3):389-93. doi: 10.1176/appi.ps.54.3.389.				Illawarra Institute for Mental Health, University of Wollongong, New South Wales, Australia.
E. C. H. Fagan-Pryor, L. C.//Dunlap, D.//Nall, J. L.//Stanley, G.//Wolpert, R.	2003	Patients' views of causes of aggression by patients and effective interventions	3	cohort	92 of which 71 inpatients and 84% with a psychiatric diagnosis	90/2						Interpersonal factors were named in 67% of the cases of pt-pt conflict: personality factors (32%), abrasive words (20%), material issues (37%), family issues (5%) and personal space intrusion (7%). In 60% interpersonal factors were mentioned in patient-staff conflict: personality (13%), abrasive words (13%), material issues (17%), lack of staffing (4%), perceived staff abuse of authority (22%), p…							In 33% of the pt-pt aggression internal factors were mentioned: cognition (40%), feelings (30%) and symptoms (30%). In 39% of pt-staff aggression internal factors were mentioned: cognition (13%), feelings (27%), symptoms (60%).																				12663844			Adult//Aged//*Aggression//Causality//Female//*Health Knowledge, Attitudes, Practice//Hospitals, Veterans/statistics & numerical data//Humans//Interpersonal Relations//Interview, Psychological//Male//Mentally Ill Persons/psychology/statistics & numerical data//Middle Aged//Midwestern United States/epidemiology//Patients/classification/*psychology/statistics & numerical data//Professional-Patient R…	OBJECTIVE: The authors studied patients' perceptions of the causes of aggression by patients and their recommendations for interventions to prevent assaultive behavior. METHODS: A total of 92 inpatient and outpatient veterans, the majority of whom had a psychiatric diagnosis and some a medical diagnosis, answered questions in individual interviews about whether they had ever witnessed an assault.…	Fagan-Pryor, Ellen C//Haber, Linda Cade//Dunlap, David//Nall, Judith Lynn//Stanley, Gail//Wolpert, Russell//Journal Article//Research Support, U.S. Gov't, Non-P.H.S.//United States//Psychiatr Serv. 2003 Apr;54(4):549-53. doi: 10.1176/appi.ps.54.4.549.				Patient Care Support Services, VA Northern Indiana Health Care System, 1700 East 38th Street, Marion, IN 46953-4589, USA. ellen.fagan-pryor@med.va.gov
L. S. Bowers, A.//Alexander, J.	2003	Patient-staff conflict: results of a survey on acute psychiatric wards	6	cross-sectional survey	282	59%/41%	40(13)	schizophrenia, schizotypal, delusional 71%		Patient-staff cinclift checklist (PCC)						Female gender had higher frequency of events	Greater age had higher frequency of events		Schizophrenia-diagnosis had higher frequency of events	Higher frequency of events within ethnic minority groups and patients admitted under compulsory detention.																			12861448			Acute Disease//Adult//Aggression//*Conflict (Psychology)//Cross-Sectional Studies//Data Collection//Factor Analysis, Statistical//Female//Health Services Research//Humans//Inpatients/*psychology//Male//Mentally Ill Persons/*psychology//Middle Aged//Patient Compliance//*Professional-Patient Relations//Psychiatric Department, Hospital/*statistics & numerical data//Substance-Related Disorders//Unite…	BACKGROUND: Disruptive behaviours of acute psychiatric inpatients have typically been studied separately, as have the methods used to contain them. There are indications that behaviours and containment methods are systematically related. AIMS: The aim of this study was to assess the frequency and relationship between the differing conflict behaviours of patients, and explore the relationship betw…	Bowers, Len//Simpson, Alan//Alexander, Jane//Journal Article//Research Support, Non-U.S. Gov't//Germany//Soc Psychiatry Psychiatr Epidemiol. 2003 Jul;38(7):402-8. doi: 10.1007/s00127-003-0648-x.				St Bartholomew School of Nursing and Midwifery, City University, Philpot Street, London E1 2EA, UK. L.Bowers@city.ac.uk
K. B. Spokes, K.//Lowe, T.//Jones, J.//Illingworth, P.//Brimblecombe, N.//Wellman, N.	2002	HOVIS -- The Hertfordshire/Oxfordshire Violent Incident Study	2	cohort study	108 nurses		35 (range 19-58)				Staf Interview Form State Trait Anger Expression Inventory (STAXI) RAMAS Anger Assessment Profile (RAAP)	Staff intervening in patient-patient interaction (n=11_ Staff employing limit setting techniques (n=10)						Alcohol or drugs as cause of aggression (n=10)	Patient responding to delusions (n=11)	Administration of medication was mentioned by staff as cause of an incident (n=16, means 16 mentioned this) Detention under mental health act n=15																			11966990			Adult//Female//Hospitalization//Hospitals, Psychiatric//Humans//Male//Mental Disorders/rehabilitation//*Mental Health Services//Middle Aged//Nurse-Patient Relations//Psychiatric Nursing//United Kingdom/epidemiology//Violence/*psychology/*statistics & numerical data//Workforce	Violence in psychiatric inpatient units is a major and growing problem. Research interest has primarily focussed on patient characteristics. The role of staff factors and the antecedents of violent incidents has been neglected, despite the fact that staff factors and behaviour may be more readily amenable to change than patient characteristics. The HOVIS study sought to obtain the views of a samp…	Spokes, K//Bond, K//Lowe, T//Jones, J//Illingworth, P//Brimblecombe, N//Wellman, N//Journal Article//Research Support, Non-U.S. Gov't//England//J Psychiatr Ment Health Nurs. 2002 Apr;9(2):199-209.				West Herts Community Health NHS Trust, St Albans, Oxford, UK.
M. Omerov, G. Edman, B. Wistedt	2002	Incidents of violence in psychiatric inpatient care	5	retrospective cohort	137 incidents of violence		m age of violent patients 41 (med. 36, 17-84)			SOAS									Of the violent patienst 36% had diagnosis of schizophrenia, 18% of other psychotic disorder, 17% of bipolar disorder
H. L. I. A. C. J. M. L. G. Nijman	2002	Situational determinants of inpatient self-harm	5	retrospective cohort	149 patients, 774 incidents	85/64	35.8(12.3)	schizophrenia mania severe cluster B personality disorder	Any verbal, non-verbal or physical behaviour that was threatening or actually did harm (to self, other or property)	SOAS-R		Provoking events for outwardly directed aggression were: - denial of request of patient 37% - reaction to fellow patient 17%
K. Chou, R. Lu, W. Mao	2002	Factors relevant to patient assaultive behavior and assault in acute inpatient psychiatric units in Taiwan	7	case-control	287 patients, 855 assaults, 97 nurses	nurses: 93.7% female	patients m33.6	mostly schizophrenia	physical assaults to otyhers and to objects	SOA, OAS	Patient Characteristic Form (PCF) Evironmental Assessment Questionnaire (EAQ)								Psychotic disorder: OR=2.07 (95% CI 1.34-3.22)
A. E. R. Soliman, H.	2001	Risk factors and correlates of violence among acutely ill adult psychiatric inpatients	8	retrospective case-control study	49 violent patients 280 non-violent patients of which 140 were randomly chosen	violent group: 28 (57.1%) non-violent group: 152 (54.3%) total admissions: n=239 (50.4%)	violent group: 34.4 (10) non- violent group: 40 (13.2)	schizophrenia 23.3% depressive disorder 41.6% schizoaffectie disorder 5.3% bipolar disorder 11.2% substance use/dependence 19.2% personality disorder 9.3% other 17.5% comorbid disorder 26.3%	Violence=any incident in which a patient attempts to physically harm others or property	SOAS					Pstient with a history of violence were more likely to become aggressive: Chi square=42.40, p<0.001				Diagnosis that were more likely to be in the violent group were: dissocial and emotionally unstable personality disorders (chi-square=16.10, p<0.001) and comorbid diagnosis (chi-square=11.30, p<0.004), personality disorder with non-schizophrenia diagnosis (chi-square=16.22 p<0.001) and non-alcohol substance use or dependence with nonschizophrenia diagnosis (chi-square=18.73, p<0.001).	Compulsory admission: chi-square=20.52, p<0.001 Cause of admission is aggression: chi-square =23.76 p<0.001																			11141532			Acute Disease//Adult//Antisocial Personality Disorder/psychology//Borderline Personality Disorder/psychology//Female//Humans//Hypnotics and Sedatives/therapeutic use//Inpatients/*psychology//Length of Stay//Logistic Models//Male//Mental Disorders/*psychology//Middle Aged//Prognosis//Psychiatric Department, Hospital/*statistics & numerical data//Retrospective Studies//Risk Factors//United Kingdom/…	OBJECTIVE: The purpose of the study was to identify risk factors and correlates of violence committed by patients in an acute adult psychiatric inpatient unit in a district general hospital of the United Kingdom's National Health Service. METHODS: Incidents of violence committed by inpatients over a one-year period in 1997-1998 were retrospectively analyzed. The clinical characteristics of 49 vio…	Soliman, A E//Reza, H//Comparative Study//Journal Article//United States//Psychiatr Serv. 2001 Jan;52(1):75-80. doi: 10.1176/appi.ps.52.1.75.				Institute of Psychiatry, Ain Shams University, Cairo, Egypt. alaasoliman@doctors.net.uk
N. E. Sjostrom, D. N.//Malm, U.//Beskow, J.	2001	Violence and its prediction at a psychiatric hospital	4	cohort	Staff: 185 before and 144 after training. Patients: 211 before and 175 after training, with n=47 in both groups		patients: m=48 (range 19-90) before and 40 (range 22-86) after training of staff, no significant difference.	schizophrenia: 36% and 27% other psychotic disorders: 24% and 29% alcohol or substance abuse: 17% and 16% depression: 1% and 16% personality disorder: 3% and 3% other 7% and 9% (before and after trainig of staff)		SDAS SOAS					Directed verbal aggressiveness on SOAS: OR=1.92, p=0.04 Violence towards objects: OR =1.82, p=0.02
L. P. Grassi, L.//Marangoni, C.//Zanchi, P.//Vanni, A.	2001	Characteristics of violent behaviour in acute psychiatric in-patients: a 5-year Italian study	8	cohort	1534 patients were admitted (n=2461 admissions) n=1418 showed no violent behaviour	65.5%/34.5% (in violent group)	34.9(11.4) (in violent group)	schizophrenia or delusional syndrome: 55.1% personality disorder: 12.9% acute psychosis: 12.1% affective syndrome: 7.7% substance abuse disorder: 4.3% mental retardation: 2.5% other 5% (in violent group)		SOAS		No appartent cause: 44% Discussion with other patient: 31% Help with ADL: 7% Drug administration: 4.9% Denial to the patient: 12.8%					violent patients were younger: t=4.07, p<0.01		Diagnosis of schizofrenia or delusional disorder was more frequent in violent patients: chi square=17.5 df=2, p<0.001	Longer hospital stay in violent group: 24.3 (31.2) days vs 11.82 (22.32) days: t=5.59 p<0.001 When more than the allowed 15 patients were admitted: 53.1% of the incidents took place.																			11722302			Adult//Aggression/*psychology//Delusions/diagnosis/*epidemiology/psychology//Female//Hospitals, General/statistics & numerical data//Humans//Inpatients/psychology/*statistics & numerical data//Italy/epidemiology//Male//Middle Aged//Psychiatric Department, Hospital/statistics & numerical data//Risk Factors//Schizophrenia/diagnosis/*epidemiology//*Schizophrenic Psychology//Violence/psychology/*stat…	OBJECTIVE: In order to examine prospectively the characteristics of violence among psychiatric patients, a 5-year study was carried out in an acute psychiatric unit. METHOD: All assaultive behaviour occurred in the ward during the study period were assessed routinely using the Staff Observation Aggression scale (SOAS). RESULTS: Of 1534 patients admitted to the unit during the study period, 116 we…	Grassi, L//Peron, L//Marangoni, C//Zanchi, P//Vanni, A//Journal Article//United States//Acta Psychiatr Scand. 2001 Oct;104(4):273-9.				Department of Medical Sciences of Communication and Behaviour, Section of Psychiatry, University of Ferrara, St Anna Hospital, Corso Giovecca 203, 44100 Ferrara, Italy.
T. Ehmann, G. Smith, A. Yamamoto, N. McCarthy, D. Ross, T. Au, S. Flynnm S. Altman, W. Honer	2001	Violence in treatment restistant psychotic inpatients	7	cohort	78		range 17-65	schizophrenia: 82% schizoaffective disorder 20% borderline personality disorder 2%	Aggression = injurious or threatening behaviour to other people, property and self Assault= physical aggression to others Violence= severe assault	MOAS	PANSS, RAPP (Routine Assessment of Patient Progress), GAF, CGI				not sigificant when comparing violent and non-violent group In logistic analysis: OR=4.52, p=0.09	not sigificant when comparing violent and non-violent group In logistic analysis: female gender OR=17.12, p=0.02	not sigificant when comparing violent and non-violent group In logistic analysis: not significant	in past year or in lifetime not sigificant when comparing violent and non-violent group In logistic analysis: alcohol abuse: OR=10.37 p=0.03	not sigificant when comparing violent and non-violent group In logistic analysis: non-paranoid score on PANSS OR=11.42, p=0.02 PANSS total: OR=1.03 p=0.13
J. H. H. Stubbs, D. A.//Mountjoy, C. Q.	2000	Relationship of akathisia to aggressive and self-injurious behaviour: A prevalence study in a UK tertiary referral centre	9	prospective cohort	64	45/19	31.5 (8)	personality disorder 29.7% schizophrenia 46.9% affective psychosis 7.8% organic psychosis 47% learning disability organic psychosis 6.3% other psychosis6.3% fragile X 1.6% autism 1.6%	verbal abuse/aggression, threatening behaviour/violence, physical aggression, destruction of property, deliberate self harm	observation by nurses										There were no statistical differences in patients with or without akathisia for demographics, except that there were more women experiencing akathisia. Patients with akathisia: - showed more threatening behaviour F=4.88, p=0.031 - showed more physical aggression F=6.15, p=0.016																			24926584			Akathisia Neuroleptics Barnes Akathisia Scale Aggressive Behaviour	INTRODUCTION: Akathisia is a common and distressing side-effect associated with antipsychotic drug administration. The relationship between akathisia and five forms of expressed aggression is investigated. METHOD: Sixty-four mentally disordered patients were assessed for the point prevalence of akathisia, using Barnes' rating scale for drug-induced akathisia. 1 The five types of aggression studie…	Stubbs, J H//Hutchins, D A//Mountjoy, C Q//Journal Article//England//Int J Psychiatry Clin Pract. 2000;4(4):319-25. doi: 10.1080/13651500050517894.				St Andrew's Hospital, Northampton.
T. S. Steinert, T.//Gebhardt, R. P.	2000	How common is violence in schizophrenia despite neuroleptic treatment?	10	retrospective cohort	138	77/61	32	schizophrenia 84.1% schizoaffective disorder 15.9% additional diagnoses: substance abuse (n=17), personality disorder (n=7), eating disorder (n=5), low intelligence (n=3), other (n=9)	verbal aggression, aggression against others, object or self	OAS										Decline of incidents in first week of treatment with neurolepticum: r=-0.9644, df=5, p<0.001 Weekly percentage of aggressive incidents per patient decreases significantly from 40.7% in the first week to 4.3% in week 4 to only 0.8% in week 27-52: r=-1.0 df=5 p<0.001																			10855460			Adult//*Aggression//Antipsychotic Agents/*therapeutic use//Chi-Square Distribution//Female//Germany//Humans//Male//Psychotic Disorders/*drug therapy/psychology//Retrospective Studies//Schizophrenia/*drug therapy//*Schizophrenic Psychology//Statistics, Nonparametric//Violence/*statistics & numerical data	There is a large body of literature about increased figures for violence in schizophrenic in-patients and out-patients. The therapeutic efficacy of neuroleptics in coping with violent behaviour in schizophrenics is well documented. However, little data is available about the treatment given to schizophrenics who behave violently. We performed an extensive chart review in an unselected sample of n…	Steinert, T//Sippach, T//Gebhardt, R P//Journal Article//Germany//Pharmacopsychiatry. 2000 May;33(3):98-102. doi: 10.1055/s-2000-342.				Centre of Psychiatry Weissenau, Department Psychiatry I of the University of Ulm/Germany.
S. G. Eaton, M.//Hunt, N.	2000	Prediction of violence on a psychiatric intensive care unit	6	retrospective cohort	52 admissions included	0.46	32	schizophrenia 33%	verbal abuse, physical threats, threats with a weapon, physical contact, aggresion resulting in injury to staff or patient	from nurses registry					not significant	not significant	not significant		not significant (diagnosis)																				10821025			Adult//England//Female//*Forecasting//Forensic Psychiatry//Humans//Male//Mental Disorders/*psychology//Prospective Studies//Risk Factors//Violence/*prevention & control/psychology	The aim of the present study was to identify patients who were at particular risk of violent behaviour, over a period of one month in a psychiatric high dependency unit, and to examine whether particular patients could be identified at admission who would subsequently be violent. Medical records, and other documents for 52 inpatients were included. Demographic, historical and clinical data availa…	Eaton, S//Ghannam, M//Hunt, N//Journal Article//England//Med Sci Law. 2000 Apr;40(2):143-6. doi: 10.1177/002580240004000210.				Psychiatric High Dependency Unit, Fulbourn Hospital, Cambridge.
K. Barlow, B. Grenyer, O. Ilkiw-Lavelle	2000	Prevalence and precipitants of aggression in psychiatric units	4	retrospective cohort	1269 patients 2536 admissions		37 (13-97)	schizophrenia psychotic disorder bipolar adjustment disorder depression aniety disorder cognitive disorder substance use conduct disorder poisoning eating disorder other		Aggressive/Assaultive Incident Report Form					78.3% had of 60 aggressive patients had a history of aggression	not significantly different between aggressive and non-aggressive group Chi square = 1.99 (p=0.16)	not significant	in group of 60 aggressive patients 55.4% used cannabis, 30.4% alcohol and 14.3% other ilicit substances Alcohol and drugs use as causal factors: 2.86%	Mental state was a causal factor in 65.71% of the cases. Schizophrenia: OR=1.96 (95% CI 1.38-2.79) Bipolar: OR=2.81 (95% CI 1.72-4.56) Depression: OR=0.44 (95% CI 0.26-0.74) Adjustment disorder: OR=0.54 (95% CI 0.33-0.87) in group of 60 aggressive patients 53.3% had a presence of hallucinations or delusions	Causal factors: admission status: 9.61% patients personality issues: 5.19% family issues: 4.94% medication issues: 3.12% Mean number of admissions 3.56 vs 1.75 (agg vs non-agg): F=125.22, p=0.00 Mean length of stay: 24.9 days vs 12.1 days (F=68.34, p=0.00)
T. Steinert, C. Wiebe R. Gebhardt	1999	Aggressive behavior against self and others among first-admission patients with schizophrenia	8	retrospective cohort	139	56/44	range 14-60 age at fist admission: 32.4 (SD=12.7)	paranoid type of schizophrenia: 79% schizoaffective disorder (16%)	(threats of) violence as reason for admission, violence against persons or objects during first hospitalization, threats against others during subsequent hospitliazations, violence against objects or persons during subsequent hospitalizations	MOAS					When patient was aggressive in first hospitalization, more likely to be so in subsequent admission: chi-square 4.294, df=1, p=0.038 Number of hospitalizations: beta=0.20, p=0.14	of 65% of patients that were aggressive 75% was male and 53% was female. Chi-square is 7.845, df=1 p=0.005 Male: beta=0.22 p=0.009		Alcohol abuse: beta=0.19 p=0.026
M. C. Krakowski, P.//Chou, J. C.	1999	Course of violence in patients with schizophrenia: relationship to clinical symptoms	8	Newly admitted patient on admission wards in NY	96		range 18-55	schizophrenia schizoaffective disorder	Assault is physical contact	MOAS	BPRS QNS (Quantified Neurological State) NOSIE					not significant	not significant	not significant	Diagnosis was not significant Violent patients had more severe psychiatric symptoms on BPRS: F=9.79, df=2.159, p<0.001. Violent patients had more severe neurological symptoms on QNS: t=2.28, df=77, p=0.03 for transiently violent patients and t=2.23, df=103, p-0.03 for comparison with non-violent patients. Violent patients showed more disturbed behaviour on the ward according to the NOSIE: F=15.8,…																				10478785			Adult//Analysis of Variance//Behavioral Symptoms/*physiopathology//Disease Progression//Female//Hospitalization//Humans//Male//Middle Aged//Neurologic Examination//Prospective Studies//*Schizophrenia/classification/physiopathology//*Schizophrenic Psychology//Time Factors//*Violence/classification	To understand the heterogeneity of violent behaviors in patients with schizophrenia, one must consider underlying clinical symptoms of the illness and their change over time. The purpose of this study was to examine persistence and resolution of violence in relation to psychotic symptoms, ward behaviors, and neurological impairment. Psychiatric symptoms and ward behaviors were assessed in violent…	Krakowski, M//Czobor, P//Chou, J C//MH-45454/MH/NIMH NIH HHS/United States//Journal Article//Research Support, U.S. Gov't, P.H.S.//United States//Schizophr Bull. 1999;25(3):505-17.				Nathan Kline Institute for Psychiatric Research, Orangeburg NY 10962, USA.
C. C. B. Arango, A.//Gonzalez, Salvador//Calcedo Ordonez, A.	1999	Violence in inpatients with schizophrenia: a prospective study	8	retrospective cohort	63	46/17	35.2 (10.8)	schizophrenia n=41 schizoaffective disorder co-morbid alcohol or cannabis use n=12	physical aggression	OAS	PANSS NES (neurological Evaluation Scale) EEG drug urine test SUMD (Scale of unawareness of mental disorder)		Violent patients had on the PANSS: - less insight in their delusions: z=-3.26 p<0.01 - greater thought disorder: z=-2.62, p<0.01 - poorer control of aggressive impulses: z=-2.22 p<0.05		Correlation between violence in the week before admission and violence during admission: r=0.39 p<0.05	not significant	not significant		On PANSS significant differences for: - suspicioussness: z=-2.34, p<0.05 - hostility: z=-3.55, p<0.001 - hallucinatory behaviour: z=-1.8. p=0.07 - uncooperativeness: z=-4.16, p<0.001 - lack of insight: z=-2.72. p<0.01 - poor impuls control: z=-4.12. p<0.001 Total PANSS score: t=-3.97, df=58, p<0.001	Not significant: marital status, employment, parental social class, education, age at onset, duration of illness, past hopitalizations, duration of past hopitalizations, suicide history, diagnosis.																			10478784			Adult//Awareness//Behavioral Symptoms/classification/epidemiology//Cerebral Cortex/physiopathology//Female//Hospitalization/*statistics & numerical data//Humans//Male//Neurologic Examination//Prospective Studies//Risk Factors//*Schizophrenia/classification/epidemiology/physiopathology//*Schizophrenic Psychology//Self-Assessment//Spain/epidemiology//Statistics as Topic//Violence/*statistics & nume…	Accurate evaluations of the dangers posed by psychiatric inpatients are necessary, although a number of studies have questioned the accuracy of violence prediction. In this prospective study, we evaluated several variables in the prediction of violence in 63 inpatients with a DSM-IV diagnosis of schizophrenia or schizoaffective disorder. Nurses rated violent incidents with the Overt Aggression Sc…	Arango, C//Calcedo Barba, A//Gonzalez-Salvador//Calcedo Ordonez, A//Journal Article//United States//Schizophr Bull. 1999;25(3):493-503.				Maryland Psychiatric Research Center, University of Maryland, Baltimore, USA. carango@mprc.umaryland.edu
											CDSS = Calgary Depression Scale for Schizophrenia
											GAF = Global Assessment of Functioning

## Sheet: Excluded
Author	Year	Title	MOQUE	MOQUE Emma	Study design	Ward type	N=	Gender male/female	Age (SD)	IQ	Level of education	Lenth of stay (SDO	Diagnosis	Past violence	Substance abuse	(In)voluntary	Outcome measure	Sort of aggression	Aggression measured	GAF	PANSS	Other Questionairres	Prevalence	Interaction with the patient	Insight	Homelessness	History of violence	Gender	Age	Substance abuse	Severity of psychopathology	Ward factors	Staff factors	Other	Results
R. B. Flannery, Jr.//Irvin, E. A.//Penk, W. E.	1999	Characteristics of assaultive psychiatric inpatients in an era of managed care																																												Group Inclusion
K. A. V. Nolan, J.//Mohr, P.//Czobor, P.	1999	Psychopathy and violent behavior among patients with schizophrenia or schizoaffective disorder			Excluded: patients that are aggressive during active psychosis are excluded and comparison group of non-violent patient are all outpatients																																									Group Inclusion
H. L. a. Nijman, J. M.//Ravelli, D. P.//Merckelbach, H. L.	1999	A tentative model of aggression on inpatient psychiatric wards			Excuded: only a model for aggression, no statistical research																																									Group Inclusion
M. F. McFall, A.//Raskind, M.//Rosenheck, R.	1999	Analysis of violent behavior in Vietnam combat veteran psychiatric inpatients with posttraumatic stress disorder			Excluded because too much focus on Veterans																																									Group Inclusion
L. S. M. Lehmann, R. A.//Kizer, K. W.	1999	A survey of assaultive behavior in Veterans Health Administration facilities			Excluded; only about Veterans.																																									Group Inclusion
M. Soyka	2000	Substance misuse, psychiatric disorder and violent and disturbed behaviour			Excluded because is review																																									Group Inclusion
A. L. Saverimuttu, T.	2000	Aggressive incidents on a psychiatric intensive care unit			no full text																																									Group Inclusion
J. M. Sanders, S.//Brown, P.//Bell, A. J.	2000	Assessment of aggression in psychiatric admissions: semistructured interview and case note survey			Excluded because only on aggressive thoughts																																									Group Inclusion	PMC27353
M. W. Hillbrand, B. M.//Miller, D. S.//Spitz, R. T.//Lingswiler, V. M.	2000	Serum cholesterol concentrations and mood states in violent psychiatric patients: an experience sampling study			Excluded because only on emotions linked to cholesterol in aggressive patients																																									Group Inclusion
R. B. Flannery, Jr.	2001	Characteristics of assaultive psychiatric inpatients: updated review of findings, 1995-2000			Excluded: review																																									Group Inclusion
J. W. S. Swanson, M. S.//Essock, S. M.//Osher, F. C.//Wagner, H. R.//Goodman, L. A.//Rosenberg, S. D.//Meador, K. G.	2002	The social-environmental context of violent behavior in persons treated for severe mental illness			Excluded because combination of community patients and inpatients and not analyzed seperately																																									Group Inclusion	PMC1447272
T. Steinert	2002	Prediction of inpatient violence			Excluded: review																																									Group Inclusion
S. A. Quintal	2002	Violence against psychiatric nurses. An untreated epidemic?			Excluded: mainly on increase of violence, not causes																																									Group Inclusion
H. L. Nijman	2002	A model of aggression in psychiatric hospitals			Excluded: description of causative model																																									Group Inclusion
S. P. Lawn, R.	2003	Nicotine withdrawal: Pathway to aggression and assault in the locked psychiatric ward?			Excluded: very bad methodology and no aggression measured																																									Group Inclusion
J. C. Beck	2004	Delusions, substance abuse, and serious violence			ExcludedL aggresssion takes place before admission and admission is in forensics.																																									Group Inclusion
M. D. Doyle, M.	2006	Evaluating the validity of anger regulation problems, interpersonal style, and disturbed mental state for predicting inpatient violence			Excluded because forensic																																									Group Inclusion
M. Grube	2007	Gender differences in aggressive behavior at admission to a psychiatric hospital			Excluded because follow-up only 6 hours after admission																																									Group Inclusion
P. A. Woods, C.	2007	Violence and aggression: a literature review			Excluded because is review																																									Group Inclusion
E. C. Bacskai, P.//Gerevich, J.	2008	Heavy drinking as a differential predictor of physical aggression in clinical and general populations			Excluded because on only alcohol dependent patients																																									Group Inclusion
B. E. E. McDermott, J. F.//Quanbeck, C. D.//Busse, D.//Scott, C. L.	2008	Examining the role of static and dynamic risk factors in the prediction of inpatient violence: variable- and person-focused analyses			Excluded because on forensic longstay patients																																									Group Inclusion
C. C. G. Joyal, C.//Cote, G.	2008	Nature and frequency of aggressive behaviours among long-term inpatients with schizophrenia: a 6-month report using the modified overt aggression scale			Excluded because on forensic longstay patients																																									Group Inclusion
N. H. K. Tenneij, H. M.	2008	Incidence, types and characteristics of aggressive behaviour in treatment facilities for adults with mild intellectual disability and severe challenging behaviour			Excluded because on patients with intellectual disability living in institution for patients with ID and disruptive behaviour. Not acute psychiatric ward.																																									Group Inclusion
M. T. Daffern, S.//Ferguson, M.//Podubinski, T.//Hollander, Y.//Kulkhani, J.//Decastella, A.//Foley, F.	2010	The impact of psychiatric symptoms, interpersonal style, and coercion on aggression and self-harm during psychiatric hospitalization			Excluded: forensic patients and psychiatric patients analyzed together																																									Group Inclusion
A. W. Anderson, S. G.	2011	Violence against mental health professionals: when the treater becomes the victim			Excluded becaue is review																																									Group Inclusion	PMC3074201
M. D. Zelman, A. C. H.//Priscakova, A.//Hudec, J.	2010	Aggressive behaviour among psychiatric inpatients in Psychiatric Hospital Hronovce (Slovakia) during the years 2006-2008			Excluded because conference abstract																																									Group Inclusion
V. S.-H. Salamin, A.//Bickel, G. G.	2010	Epidemiology of violent behaviour in wards of adult psychiatry: An analysis of the Swiss canton of Fribourg. [German]			Excluded because in German																																									Group Inclusion
J. G. Ballester, T.//Goldstein, B.//Obreja, M.//Axelson, D.//Monk, K.//Hickey, M.//Iyengar, S.//Farchione, T.//Kupfer, D. J.//Brent, D.//Birmaher, B.	2012	Is bipolar disorder specifically associated with aggression?			Excluded because about life time prevalence of aggression in patients with bipolar disorder in outpatients																																									Group Inclusion	PMC3342837
D. C. Alves-Ferreira, E.//Santos, J.	2012	The relation between sleep quality, psychopathology, gender, and severity of aggressive behavior among psychiatric patients																																												Group Inclusion
M. Soyka	2011	Neurobiology of aggression and violence in schizophrenia			excluded because review of neurobiology of aggression in schizophrenia patients																																									Group Inclusion	PMC3160223
K. F. Ruzic, T.//Sukovic, Z.//Hero, E. D.//Roncevic-Grzeta, I.//Graovac, M.//Palijan, T. Z.	2011	Aggresiveness in institutionalised schizophrenic patients and the selection of antipsychotics																																												Group Inclusion
R. B. S. Flannery, A.//Hildum, S.//Walker, A. P.	2011	The violence triad and common single precipitants to psychiatric patient assaults on staff: 16-year analysis of the Assaulted Staff Action Program			Excluded: data of outpatient and inpatient patients have been studied together																																									Group Inclusion
D. C. Raveendranathan, P. S.//Chaturvedi, S. K.	2012	Violence among psychiatric inpatients: a victim's perspective			Excluded because only on family perspective of aggression																																									Group Inclusion
B. Motamedi	2012	Violence in psychiatric wards			Excluded because is conference publication																																									Group Inclusion
E. N. Kuijpers, H.//Bongers, I. M. B.//Lubberding, M.//Ouwerkerk, M.	2012	Can mobile skin conductance assessments be helpful in signalling imminent inpatient aggression?			Excluded: case report																																									Group Inclusion
O. E. Ekinci, A.	2013	Association between insight, cognitive insight, positive symptoms and violence in patients with schizophrenia			Excluded because on outpatient clinic																																									Group Inclusion
G. C. De Girolamo, V.//Buizza, C.//Giobbio, G. M.//Maggi, P.//Greppo, S.//Boero, M. E.//Melegari, A.//Goldschmidt, N.	2013	A prospective comparison between formerly and never violent patients living in psychiatric residential facilities			Excluded because on violence outside the hospital																																									Group Inclusion
M. Daffern	2013	The impact of interpersonal style on aggression, therapeutic alliance and treatment non-completion in patients admitted to hospital for psychiatric treatment			Excluded because conference abstract																																									Group Inclusion
C. R. Dack, J.//Papadopoulos, C.//Stewart, D.//Bowers, L.	2013	A review and meta-analysis of the patient factors associated with psychiatric in-patient aggression			Excluded becaue is review																																									Group Inclusion
J. R. R. Cutcliffe, S.	2013	Systemic perspective of violence and aggression in mental health care: towards a more comprehensive understanding and conceptualization: part 1			Excluded becaue is review																																									Group Inclusion
B. Motamedi	2013	Violence in clinical psychiatry			Excluded because is conference publication																																									Group Inclusion
G. P. M. Reynolds, J. S.//Reinharth, J.//Payne, E. B.//Tropper, A.//Selig, P.//Malhotra, A.//Russ, M.//Serper, M. R.	2013	Predictors of persistent aggression on the psychiatric inpatient service			Excluded; only abstract																																									Group Inclusion
K. v. D. Witt, R.//Fazel, S.	2013	Risk factors for violence in psychosis: systematic review and meta-regression analysis of 110 studies			Excluded because is review																																									Group Inclusion	PMC3572179
L. F. Iozzino, C.//Large, M.//Nielssen, O.//de Girolamo, G.	2015	Prevalence and Risk Factors of Violence by Psychiatric Acute Inpatients: A Systematic Review and Meta-Analysis			Excluded because is review																																									Group Inclusion	PMC4464653
M. J. Hoptman	2015	Impulsivity and aggression in schizophrenia: a neural circuitry perspective with implications for treatment			Excluded because is review																																									Group Inclusion	PMC4441843
R. B. Flannery, Jr.//Wyshak, G.//Tecce, J. J.//Flannery, G. J.	2014	Characteristics of international assaultive psychiatric patients: review of published findings, 2000-2012			Excluded becaue is review																																									Group Inclusion
R. B. W. Flannery Jr, G.//Tecce, J. J.//Flannery, G. J.	2014	Characteristics of American assaultive psychiatric patients: Review of published findings, 2000-2012			Excluded because is review																																									Group Inclusion
H. K. Kashiwagi, N.//Ikezawa, S.//Matsushita, M.//Ishikawa, M.//Nakagome, K.//Hirabayashi, N.//Ikeda, M.	2015	Neurocognitive features in male patients with schizophrenia exhibiting serious violence: a case control study			Excluded because about violence before admission																																									Group Inclusion	PMC4687370
K. Fisher	2016	Inpatient Violence			Excluded because descriptive overview of causes of violence from literature																																									Group Inclusion
H. M. Belete, H.//Fanta, T.//Yimer, S.//Shimelash, T.//Ali, T.//Tewabe, T.	2016	Magnitude and associated factors of aggressive behaviour among patients with bipolar disorder at Amanual Mental Specialized Hospital, outpatient department, Addis Ababa, Ethiopia: cross-sectional study			Exclused because about outpatient clinic																																									Group Inclusion	PMC5153861
I. E. Alniak, M.//Mutlu, E.	2016	Substance use is a risk factor for violent behavior in male patients with bipolar disorder			Excluded because about violence before admission																																									Group Inclusion
A. L. Sariaslan, H.//Fazel, S.	2016	Genetic and environmental determinants of violence risk in psychotic disorders: a multivariate quantitative genetic study of 1.8 million Swedish twins and siblings			Exclusion because about community conviction for violent crimes																																									Group Inclusion	PMC4842006
R. F. Sorrentino, S. H.//Hall, R.	2016	Gender Considerations in Violence			Excluded because overwiew article, no study																																									Group Inclusion
J. S. Z. Zhou, B. L.//Xiang, Y. T.//Chen, Q.//Cao, X. L.//Correll, C. U.//Ungvari, G. S.//Chiu, H. F.//Lai, K. Y.//Wang, X. P.	2016	Prevalence of aggression in hospitalized patients with schizophrenia in China: A meta-analysis			Exclusion because = review																																									Group Inclusion
G. P. d'Ettorre, V.	2017	Workplace Violence Toward Mental Healthcare Workers Employed in Psychiatric Wards			Excluded because it is review																																									Group Inclusion	PMC5715456
V. I. Bulgari, L.//Ferrari, C.//Picchioni, M.//Candini, V.//De Francesco, A.//Maggi, P.//Segalini, B.//de Girolamo, G.	2017	Clinical and neuropsychological features of violence in schizophrenia: A prospective cohort study			Excluded because study conducted in residential facilities that non-hospital facilities																																									Group Inclusion
N. T. M. Jones, A. C.//Vogler, J. E.//Oxley, S.	2017	Functional Deficits and Aggressive Behaviors in an Inpatient Psychiatric Hospital: Description and Clinical Implications		10	Excluded because compares group of patients with schizophrenia with group of patients with borderline personality disorder																																									Group Inclusion
M. N. T. Harris, B.	2017	The Prediction of Repeated Violence Among Individuals With Serious Mental Disorders: Situational Versus Dispositional Factors			Excluded because interviews conducted after release follow up 1 year, but about aggression after release, not during admission																																									Group Inclusion
V. Giannouli	2017	Violence in severe mental illness: is cognition missing in the associations with ethnicity, cannabis and alcohol?			Excluded because comment																																									Group Inclusion
V. P. Moulin, J.//Golay, P.//Dumais, A.//Gholamrezaee, M. M.//Azzola, A.//Baumann, P. S.//Alameda, L.//Conus, P.	2017	Violent behaviour in early psychosis patients: Can we identify clinical risk profiles?			Excluded because on community dwelling patients																																									Group Inclusion
N. C. T. Beck, T.//Lewey, J. H.//Ji, P.//Menditto, A. A.//Robbins, S. B.	2018	Contagion of violence and self-harm behaviors on a psychiatric ward			Excluded because on forensic ward with mostly personality disorders as diagnosis																																									Group Inclusion
A. R.-V. Serrano-Blanco, M.//Aznar-Lou, I.//Baladon Higuera, L.//Gibert, K.//Gracia Canales, A.//Kaskens, L.//Ortiz, J. M.//Salvador-Carulla, L.	2017	In-patient costs of agitation and containment in a mental health catchment area			Excluded because only on costs of agitation																																									Group Inclusion	PMC5460463
R. B. Flannery, Jr.//Wyshak, G.//Flannery, G. J.	2018	Characteristics of International Assaultive Psychiatric Patients: Review of Published Findings, 2013-2017			Excluded: review																																									Group Inclusion
Moulin	2018	Excluded because about community patients
Moulin	2018	Excluded because about community patients
A. N. Schandrin, J.//Raffard, S.//Aouizerate, B.//Berna, F.//Brunel, L.//Chereau-Boudet, I.//D'Amato, T.//Denizot, H.//Dubertret, C.//Dubreucq, J.//Faget, C.//Fond, G.//Gabayet, F.//Llorca, P. M.//Mallet, J.//Misdrahi, D.//Passerieux, C.//Rey, R.//Schurhoff, F.//Urbach, M.//Bonnet, S.//Capdevielle, D.	2019	A multi-dimensional approach to the relationship between insight and aggressiveness in schizophrenia: Findings from the FACE-SZ cohort			Excluded because on outpatient clinic Cross-sectional		666	500/166	31.9 (9.3)		23.3% low, 34.7% moderate, 42% high		schizophrenia (75.4%) schizoaffective (22.8,%) schizofreniform disorder (1.8%)		30.3% of n=419		Aggressive incidents		Agression by BPAQ (Buss-Perry Aggression Questionaire) = 29-item self reporting Measures physical aggressio, verbal aggression, anger and hostility	49.1 (13.0)	70.9 (18.9)	Standard psychiatric evaluation SCID socio-demographic information and clinical history from charts PANSS CDSS GAF Scale for Unawareness of Mental Disorder (SUMD) Birchwood Insight Score (BIS)			Less hostility in patietns aware of their illness: 46% vs 59.3% p=0.003 Lower anger in patients aware of the consequences of their illness 56.3% vs 50.7% p=0.009 More hostility in patient with high awareness of their 5 main symptoms 30.1% vs 41.5% p=0.002 Hostility with factors from SUMD: OR 2.52 (CI 1.42-4.46) p=0.003 for awareness of illness OR 2.78 (CI 1.58-4.87) p=0.0004 for awareness of cons…										Univariate logistic regression analysis: On SUMD: More hostility in patiernt with high awareness of their 5 main symptoms 30.1% vs 41.5% p=0.002 Multivariate analysis: Hostility with factors from SUMD: OR 2.52 (CI 1.42-4.46) p=0.003 for awareness of illness OR 2.78 (CI 1.58-4.87) p=0.0004 for awareness of consequences of illness OR 1.95 (CI 1.10-3.46) p=0.02 for awareness of effect of medication …											Group Inclusion
WARD
H. L. a. Nijman, J. M.//Ravelli, D. P.//Merckelbach, H. L.	1999	A tentative model of aggression on inpatient psychiatric wards			Excuded: only a model for aggression, no statistical research
L. S. M. Lehmann, R. A.//Kizer, K. W.	1999	A survey of assaultive behavior in Veterans Health Administration facilities			Excluded; only about Veterans.
S. N. Kumar, B.	2001	Crowding and violence on psychiatric wards: explanatory models
H. L. Nijman	2002	A model of aggression in psychiatric hospitals
S. A. Quintal	2002	Violence against psychiatric nurses. An untreated epidemic?
J. Parkes	2003	The nature and management of aggressive incidents in a medium secure unit			Excluded because is on patients in community learning disabilities service: does not match my question
R. M. Chaplin, M.//Lelliott, P.	2006	Violence on inpatient units for people with learning disability and mental illness: The experiences of service users and staff
L. Hitchen	2008	Psychiatric patients less violent when smoking restricted			Excluded: short reflection on study
A. Cole	2008	Violence and overcrowding characterise many mental health wards in England			Excluded: no full paper
R. B. Flannery, Jr.//White, D. L.//Flannery, G. J.//Walker, A. P.	2007	Time of psychiatric patient assaults: fifteen-year analysis of the Assaulted Staff Action Program (ASAP)			Excluded: descriptive review
J. E. Fisher	2007	Mental health nurses: de facto police			Excluded: descriptive review
L. K. Feeney, A.//Kelly, B. D.//Mooney, M.	2007	Moving to a purpose built acute psychiatric unit on a general hospital site--does the new environment produce change for the better?
M. B. van der Merwe, L.//Jones, J.//Simpson, A.//Haglund, K.	2009	Locked doors in acute inpatient psychiatry: a literature review
S. M. A. Kazemi-Bajestani, A.//Samari, S. A.//Javanbakht, A.	2011	Lunar phase cycle and psychiatric hospital emergency visits, inpatient admissions and aggressive behavior			Excluded: only 10% of included patients are admitted in psychiatry.
V. S.-H. Salamin, A.//Bickel, G. G.	2010	Epidemiology of violent behaviour in wards of adult psychiatry: An analysis of the Swiss canton of Fribourg. [German]			Excluded: German language and citation only.
J. R. R. Cutcliffe, S.	2013	Systemic perspective of violence and aggression in mental health care: towards a more comprehensive understanding and conceptualization: part 1			Excluded: review
J. R. R. Cutcliffe, S.	2013	Systemic perspective of violence and aggression in mental health care: towards a more comprehensive understanding and conceptualization: part 2			Excluded: review
L. S. Bowers, D.//Papadopoulos, C.//Iennaco, J. D.	2013	Correlation between levels of conflict and containment on acute psychiatric wards: the city-128 study			Excluded: no ward factors
B. P. Motamedi, M.	2013	The relationship between ward occupancy level and staff-to-patient ratio and incidents of aggressive behavior on an acute psychiatric inpatient unit in Iran			Excluded: because is conference publication
B. Motamedi	2013	Violence in clinical psychiatry			Excluded because is conference publication
E. B. Welsh, S.//Evans, S. E.	2013	Situational variables related to aggression in institutional settings			Excluded: review
N. L. D. Yragui, C. A.//Hammer, L. B.//Van Dyck, S.//Neradilek, M. B.	2017	Linking Workplace Aggression to Employee Well-Being and Work: The Moderating Role of Family-Supportive Supervisor Behaviors (FSSB)			Excluded; is on employees health
M. Y. Salzmann-Erikson, L.	2019	Risk Factors and Triggers That May Result in Patient-Initiated Violence on Inpatient Psychiatric Units: An Integrative Review			review
STAFF
H. L. a. Nijman, J. M.//Ravelli, D. P.//Merckelbach, H. L.	1999	A tentative model of aggression on inpatient psychiatric wards																															10375157			*Aggression//Cognition Disorders/psychology//Hospitals, Psychiatric//Humans//Inpatients/*psychology//Mental Disorders/diagnosis/*rehabilitation//Models, Psychological//*Patients' Rooms//Psychiatric Status Rating Scales//Severity of Illness Index	Violence in psychiatric hospitals threatens the safety and well-being of patients and staff members. The determinants and correlates of inpatient aggression are not well understood. The authors present an explanatory model of aggressive behavior that attempts to integrate patient, staff, and ward variables. In the proposed model, the patient's psychopathology and distorted cognitions are exacerba…	Nijman, H L//aCampo, J M//Ravelli, D P//Merckelbach, H L//Journal Article//United States//Psychiatr Serv. 1999 Jun;50(6):832-4. doi: 10.1176/ps.50.6.832.				Psychiatric Hospital Welterhof, Heerlen, The Netherlands. volkoren@wxs.nl							NLM
S. A. Quintal	2002	Violence against psychiatric nurses. An untreated epidemic?																															11813353			Cross-Sectional Studies//*Disease Outbreaks//Humans//*Nurse-Patient Relations//Psychiatric Department, Hospital//Psychiatric Nursing/*statistics & numerical data//Risk Factors//United States//Violence/prevention & control/*statistics & numerical data	1. Psychiatric nurses frequently are targets of assault by their clients. 2. Psychiatric nurses often experience emotional and physical injuries after being assaulted by their clients. 3. An interaction of individual, social-psychological, interpersonal, situational, and sociocultural factors lead to increased rates of workplace assaults by clients. 4. Nursing staff need to take an active role in…	Quintal, Sandra A//Journal Article//United States//J Psychosoc Nurs Ment Health Serv. 2002 Jan;40(1):46-53.				Metro Boston Inpatient Mental Health Units, Lemuel Shattuck Hospital, Jamaica Plain, Massachusetts, USA. SandraQ67@aol.com							NLM
H. L. Nijman	2002	A model of aggression in psychiatric hospitals																															12072146			Aggression/*psychology//Hospitalization//Hospitals, Psychiatric/*statistics & numerical data//Humans//Mental Disorders/epidemiology/psychology/rehabilitation//Social Behavior Disorders/*epidemiology	OBJECTIVE: Research of the determinants of inpatient aggression indicates that certain environmental hospital variables play a role in triggering aggression in psychiatric hospitals. Yet, how patient, staff and ward variables interact in eliciting aggression is not well understood. METHOD: On the basis of earlier findings, a model was proposed in which psychopathology and distorted cognitions of …	Nijman, H L I//Journal Article//Denmark//Acta Psychiatr Scand Suppl. 2002;(412):142-3.				Forensic Psychiatric Hospital De Kijvelanden, Poortugaal, the Netherlands.							NLM
E. C. H. Fagan-Pryor, L. C.//Dunlap, D.//Nall, J. L.//Stanley, G.//Wolpert, R.	2003	Patients' views of causes of aggression by patients and effective interventions			no staff factors studied																												12663844			Adult//Aged//*Aggression//Causality//Female//*Health Knowledge, Attitudes, Practice//Hospitals, Veterans/statistics & numerical data//Humans//Interpersonal Relations//Interview, Psychological//Male//Mentally Ill Persons/psychology/statistics & numerical data//Middle Aged//Midwestern United States/epidemiology//Patients/classification/*psychology/statistics & numerical data//Professional-Patient R…	OBJECTIVE: The authors studied patients' perceptions of the causes of aggression by patients and their recommendations for interventions to prevent assaultive behavior. METHODS: A total of 92 inpatient and outpatient veterans, the majority of whom had a psychiatric diagnosis and some a medical diagnosis, answered questions in individual interviews about whether they had ever witnessed an assault.…	Fagan-Pryor, Ellen C//Haber, Linda Cade//Dunlap, David//Nall, Judith Lynn//Stanley, Gail//Wolpert, Russell//Journal Article//Research Support, U.S. Gov't, Non-P.H.S.//United States//Psychiatr Serv. 2003 Apr;54(4):549-53. doi: 10.1176/appi.ps.54.4.549.				Patient Care Support Services, VA Northern Indiana Health Care System, 1700 East 38th Street, Marion, IN 46953-4589, USA. ellen.fagan-pryor@med.va.gov							NLM
O. G. Ilkiw-Lavalle, B. F.	2003	Differences between patient and staff perceptions of aggression in mental health units			no staff factors studied																												12610249			Adult//Aggression/*psychology//*Attitude of Health Personnel//*Attitude to Health//Catchment Area (Health)//Female//Health Services Research//Humans//Inpatients/*psychology//Interpersonal Relations//Interviews as Topic//Male//Middle Aged//New South Wales//Personnel, Hospital/*psychology//Professional-Patient Relations//*Psychiatric Department, Hospital	OBJECTIVE: This study examined the views of patients and staff involved in incidents of aggression to help understand emotions experienced, perceptions of causes, and recommendations for ways of reducing the frequency of aggression. METHODS: A total of 29 staff and 29 patients from four psychiatric inpatient units who were involved in 47 incidents of aggression over a four-month period were inter…	Ilkiw-Lavalle, Olga//Grenyer, Brin F S//Comparative Study//Journal Article//United States//Psychiatr Serv. 2003 Mar;54(3):389-93. doi: 10.1176/appi.ps.54.3.389.				Illawarra Institute for Mental Health, University of Wollongong, New South Wales, Australia.							NLM
J. Alexander	2006	Patients' feelings about ward nursing regimes and involvement in rule construction			Excluded: is review																												16965473			Adult//Attitude of Health Personnel//Conflict (Psychology)//Decision Making, Organizational//Fear//Female//Health Facility Environment/organization & administration//Hospital Units/organization & administration//Humans//Inpatients/*psychology//London//Male//Mental Disorders/nursing/*psychology//Negotiating/methods/psychology//Nurse's Role/psychology//Nurse-Patient Relations//Nursing Methodology R…	This study compared two acute psychiatric ward nursing regimes, focusing on ward rules as a means of investigating the relationship between the flexibility/inflexibility of the regimes and patient outcomes. Previous studies identified an association between ward rules and patient aggression. A link between absconding and nurses' attitudes towards rule enforcement has also been explored. However, …	Alexander, J//Comparative Study//Journal Article//England//J Psychiatr Ment Health Nurs. 2006 Oct;13(5):543-53. doi: 10.1111/j.1365-2850.2006.00977.x.				Department of Applied Psychosocial Studies, St Bartholomew School of Nursing & Midwifery, City University Institute of Health Sciences, London, UK. janealexander@ukonline.co.uk							NLM
J. W. Duxbury, R.	2005	Causes and management of patient aggression and violence: staff and patient perspectives	7		Excluded: no staff factors studied	psychiatric intensive care unit, high depency ward, acute ward	n=82 patients and n=80 nurses	patients: 40 males, 42 females, nursus: 61 female			Experience of nurses: 1-8 years 3 ward managers, 10 charge nurses, 35 staff nurses, 32 nursing assistants	1 week-6 months	"from schizophrenia to depressive disorder"				Outcome on MAVAS	?				MAVASL Managmeent of Aggression and Violence Attitude Scale											15882363			Aggression/*psychology//Attitude of Health Personnel//Communication//Environment//Female//Humans//Male//Mental Disorders/*psychology//Nurse-Patient Relations//*Psychiatric Nursing//Psychiatric Status Rating Scales//Violence/*psychology	AIM: This paper reports a study of staff and patient perspectives on the causes of patient aggression and the way it is managed. BACKGROUND: The incidence of aggression in healthcare is reportedly on the increase, and concerns about the management of this problem are growing. METHOD: A convenience sample of 80 patients and 82 nurses from three inpatient mental healthcare wards were surveyed using…	Duxbury, Joy//Whittington, Richard//Journal Article//England//J Adv Nurs. 2005 Jun;50(5):469-78. doi: 10.1111/j.1365-2648.2005.03426.x.				Department of Nursing, University of Central Lancashire, Preston PR1 2HE, UK. jduxbury@uclan.ac.uk							NLM
K. B. Hinsby, M.	2004	Patient and nurse accounts of violent incidents in a medium secure unit			Excluded: only on forensic setting en geen diagnose vermeld van patienten																												15149383			Adult//*Dangerous Behavior//Female//Humans//London//Male//Mental Disorders/*nursing//*Nurse-Patient Relations//*Nursing Staff, Hospital/standards//Occupational Exposure/prevention & control//Patient Care Team//*Psychiatric Nursing/standards//Risk Assessment//Risk Factors//Surveys and Questionnaires//Time Factors//*Violence/psychology	Most studies examining violence in a forensic setting have adopted a statistical approach to associate relevant predictors and the likelihood of violence. Views of patients and nurses have been a relatively neglected research area. This study explored patients' and nurses' accounts of violent incidents, considering similarities and differences in their narratives. Permission was obtained from the…	Hinsby, K//Baker, M//Journal Article//England//J Psychiatr Ment Health Nurs. 2004 Jun;11(3):341-7. doi: 10.1111/j.1365-2850.2004.00736.x.				Leeds Mental Health and Teaching NHS Trust, University of East London, UK. Kerry.Hinsby@leedsmh.nhs.uk							NLM
R. M. Chaplin, M.//Lelliott, P.	2006	Violence on inpatient units for people with learning disability and mental illness: The experiences of service users and staff			no full text																												44495476				Aims: to report the experience of violence on inpatient units for people with learning disability and mental illness. Method: anonymous questionnaires based on clinical guidelines about the causes and management of violence were completed by staff and service users. Results: 157 service users and 585 staff responded. 79% of staff and 51% of service users reported having experienced incidents of v…			https://ovidsp.ovid.com/ovidweb.cgi?T=JS&CSC=Y&NEWS=N&PAGE=fulltext&D=emed9&AN=44495476//https://maastrichtuniversity.on.worldcat.org/atoztitles/link?sid=OVID:embase&id=pmid:&id=doi:&issn=0969-7950&isbn=&volume=52&issue=2&spage=105&pages=105-115&date=2006&title=British+Journal+of+Developmental+Disabilities&atitle=Violence+on+inpatient+units+for+people+with+learning+disability+and+mental+illness%3…		(Chaplin) Royal College of Psychiatrists' Research Unit, Standon House, 21 Mansell Street, London E1 8AA, United Kingdom (McGeorge) Centre for Quality Improvement in Mental Health, Royal College of Psychiatrists' Research Unit, United Kingdom (Lelliott) Royal College of Psychiatrists' Research Unit						Embase	Ovid Technologies
A. W. Anderson, S. G.	2011	Violence against mental health professionals: when the treater becomes the victim		Excluded: review																													21487544			mental health professionals//violence//violence by mentally ill patients//violence by psychiatric patients	Violence toward mental health staff has been receiving national attention in the face of diminishing resources to treat what appears to be an increasingly violent patient population. Assaults by psychiatric patients against mental health care providers are both a reality and a concern, as the effects of violence can be devastating to the victim. Some staff rationalize that violence is an occupati…	2158-8341//Anderson, Ashleigh//West, Sara G//Journal Article//United States//Innov Clin Neurosci. 2011 Mar;8(3):34-9.				Dr. Andersonis from University Hospitals/Case Medical Center, Cleveland, Ohio.							NLM
R. L. M. Rodriguez-Acosta, D. J.//Richardson, D. B.//Lipscomb, H. J.//Chen, J. C.//Dement, J. M.	2010	Physical assault among nursing staff employed in acute care		Excluded: not only psychiatric care																													20164614			Adult//Cohort Studies//Female//Humans//Male//Middle Aged//North Carolina/epidemiology//*Nurse-Patient Relations//Nurses/statistics & numerical data//Nursing Assistants/statistics & numerical data//*Nursing Staff, Hospital//Poisson Distribution//Population Surveillance//Regression Analysis//Retrospective Studies//Risk Factors//*Safety Management//Violence/*prevention & control/statistics & numeric…	Hospital workers are known to be at risk of physical assault. The objective of this study is to characterize injuries resulting from physical assault among hospital nursing staff and to identify associated risk factors. Workers' compensation reports linked to human resources data were used to identify a cohort of aides and nurses employed in acute care units at a major healthcare system from 1997…	1875-9270//Rodriguez-Acosta, R L//Myers, D J//Richardson, D B//Lipscomb, H J//Chen, J C//Dement, J M//3 R01 OH008375-02S1/OH/NIOSH CDC HHS/United States//Journal Article//Research Support, U.S. Gov't, P.H.S.//Netherlands//Work. 2010;35(2):191-200. doi: 10.3233/WOR-2010-0971.				Department of Epidemiology, School of Public Health, University of North Carolina at Chapel Hill, Chapel Hill, NC, USA.							NLM
D. C. Raveendranathan, P. S.//Chaturvedi, S. K.	2010	Inpatient violence in a psychiatric hospital - Who are the Victims? A study from India		no full text																													71527099				Background: As per our hospital policy, a patient is admitted to an open ward accompanied by a relative. One hundred incidents of violence occurring among inpatients were examined in 1 year. It was found that the accompanying relative was the most common victim in 70 cases. Objectives: To examine reports regarding violent behaviour among admitted patients during inpatient stay. In order to unders…	2nd Joint International Conference of the Hong Kong College of Psychiatrists and the Royal College of Psychiatrists (UK): Brain, Behaviour and Mind 2010. Hong Kong China. Conference Publication: (var.pagings). 20 (SUPPL		https://ovidsp.ovid.com/ovidweb.cgi?T=JS&CSC=Y&NEWS=N&PAGE=fulltext&D=emed11&AN=71527099//https://maastrichtuniversity.on.worldcat.org/atoztitles/link?sid=OVID:embase&id=pmid:&id=doi:&issn=2078-9947&isbn=&volume=20&issue=SUPPL.+1&spage=82&pages=82&date=2010&title=East+Asian+Archives+of+Psychiatry&atitle=Inpatient+violence+in+a+psychiatric+hospital+-+Who+are+the+Victims%3F+A+study+from+India&aulas…		(Raveendranathan, Chandra, Chaturvedi) Department of Psychiatry, National Institute of Mental Health and Neurosciences, Bangalore, India						Embase	Ovid Technologies
K. A. S. Nolan, C. B.//Citrome, L.//Volavka, J.	2009	Staff and patient views of the reasons for aggressive incidents: a prospective, incident-based study		Naar ward factors verplaatst																													19412665			Adult//Aggression/*psychology//Antimanic Agents/therapeutic use//*Attitude of Health Personnel//*Attitude to Health//Cohort Studies//Female//Humans//Male//Middle Aged//*Professional-Patient Relations//Psychiatric Status Rating Scales//Randomized Controlled Trials as Topic//Schizophrenia/complications/drug therapy//*Schizophrenic Psychology//Valproic Acid/therapeutic use	Aggression is a serious problem in psychiatric hospitals. It is not clear whether reasons for aggression guide which therapeutic interventions are selected. Aggression was monitored in participants in a randomized clinical trial of the antiaggressive efficacy of adjunctive valproate in patients with schizophrenia. The Overt Aggression Scale was used to record aggression type and severity, reasons…	1573-6709//Nolan, Karen A//Shope, Constance B//Citrome, Leslie//Volavka, Jan//Journal Article//Research Support, Non-U.S. Gov't//United States//Psychiatr Q. 2009 Sep;80(3):167-72. doi: 10.1007/s11126-009-9104-8. Epub 2009 May 2.				Clinical Research Division, Nathan S. Kline Institute for Psychiatric Research, Orangeburg, NY, 10962, USA. nolan@nki.rfmh.org							NLM
B. Motamedi	2012	Violence in psychiatric wards			Excluded because is conference publication																												70794105				Objective: Violence in psychiatric wards is common, and it is on the rise. This study examined the frequency and types of aggressive and violent behaviors in acute psychiatric inpatient settings and focuses on the possible complex interaction between ward staffing, patient mix, and violence. Methods: Data were gathered prospectively in two acute psychiatric units in two general hospitals and two …	Using Smart Source Parsing//Prague Czech Republic. Conference Publication: (var.pagings). ( (no pagination), 2012. Date of Publication: 2012		https://ovidsp.ovid.com/ovidweb.cgi?T=JS&CSC=Y&NEWS=N&PAGE=fulltext&D=emed13&AN=70794105//https://maastrichtuniversity.on.worldcat.org/atoztitles/link?sid=OVID:embase&id=pmid:&id=doi:10.1016%2FS0924-9338%252812%252974837-X&issn=0924-9338&isbn=&volume=27&issue=SUPPL.+1&spage=1&pages=&date=2012&title=European+Psychiatry&atitle=Violence+in+psychiatric+wards&aulast=Motamedi&pid=%3Cauthor%3EMotamedi+B…		(Motamedi) Nursing, Islamic Azad University, Dehaghan Branch, Dehaghan, Iran, Islamic Republic of						Embase	Ovid Technologies
C. R. Papadopoulos, J.//Stewart, D.//Dack, C.//James, K.//Bowers, L.	2012	The antecedents of violence and aggression within psychiatric in-patient settings			Excluded: review																												22268678			Aggression/*psychology//Hospitals, Psychiatric//Humans//Inpatients/*psychology//Psychiatric Department, Hospital//Violence/*psychology	OBJECTIVE: To systematically review the types and proportions of antecedents of violence and aggression within psychiatric in-patient settings. METHOD: Empirical articles and reports with primary data pertaining to violence and aggression within adult psychiatric in-patient settings were retrieved. For each study, prospective antecedent data were extracted. The extracted antecedent data were them…	1600-0447//Papadopoulos, C//Ross, J//Stewart, D//Dack, C//James, K//Bowers, L//RP-PG-0707-10081/Department of Health/United Kingdom//Journal Article//Meta-Analysis//Research Support, Non-U.S. Gov't//Review//United States//Acta Psychiatr Scand. 2012 Jun;125(6):425-39. doi: 10.1111/j.1600-0447.2012.01827.x. Epub 2012 Jan 23.				Institute for Health Research, University of Bedfordshire, UK. chris.papadopoulos@beds.ac.uk							NLM
D. C. Pulsford, A.//Baker, A.//Wilkins, T.//Wright, K.//Duxbury, J.	2013	Aggression in a high secure hospital: staff and patient attitudes			No staff factors studied																												22486938			Adult//Aged//Aggression/*psychology//*Attitude of Health Personnel//Female//*Health Knowledge, Attitudes, Practice//Health Personnel/*psychology//Hospitals, Psychiatric//Humans//Inpatients/*psychology//Male//Middle Aged	Responding to aggressive behaviour is a key activity for nurses and other care staff in high secure hospitals. The attitudes and beliefs of staff regarding patient aggression will influence the management strategies they adopt. Patients will also hold attitudes regarding the causes of and best ways to respond to aggressive behaviour. This study measured the attitudes towards aggression of staff (…	1365-2850//Pulsford, D//Crumpton, A//Baker, A//Wilkins, T//Wright, K//Duxbury, J//Journal Article//England//J Psychiatr Ment Health Nurs. 2013 Apr;20(4):296-304. doi: 10.1111/j.1365-2850.2012.01908.x. Epub 2012 Apr 4.				Divisional Lead for Mental Health Reader in Mental Health Nursing, School of Health, University of Central Lancashire, Preston Management of Violence & Aggression Lead, MersyCare NHS Trust Practice Development Team Senior Nurse Therapist/Research Lead, Ashworth Hospital, Maghull, Merseyside, UK. dpulsford@uclan.ac.uk							NLM
B. Motamedi	2013	Violence in clinical psychiatry			Excluded because is conference publication																												71171895				Objective: To determine the frequency and types of aggressive and violent behaviors in acute psychiatric inpatient settings and potential interactions between staffing and patient mix and rates of the behaviors were explored. Methods: Data on violent incidents were gathered prospectively in two acute psychiatric units in two general hospitals and two units in a psychiatric hospital in Isfahan, Ir…	Using Smart Source Parsing//Nice France. Conference Publication: (var.pagings). ( (no pagination), 2013. Date of Publication: 2013		https://ovidsp.ovid.com/ovidweb.cgi?T=JS&CSC=Y&NEWS=N&PAGE=fulltext&D=emed14&AN=71171895//https://maastrichtuniversity.on.worldcat.org/atoztitles/link?sid=OVID:embase&id=pmid:&id=doi:&issn=0924-9338&isbn=&volume=28&issue=SUPPL.+1&spage=&pages=&date=2013&title=European+Psychiatry&atitle=Violence+in+clinical+psychiatry&aulast=Motamedi&pid=%3Cauthor%3EMotamedi+B.%3C%2Fauthor%3E%3CAN%3E71171895%3C%2F…		(Motamedi) Nursing, Islamic Azad University, Dehaghan Branch, Dehaghan, Iran, Islamic Republic of						Embase	Ovid Technologies
M. F. P. Moghadam, M.//Khoshknab, M. F.	2013	Iranian nurses' experiences of aggression in psychiatric wards: a qualitative study			Excluded: not about staff factors	acute psychiatric ward in Iran	12 nurses		41.58		Experience between 7 months and 26 years											Interview											24066653			Adult//*Aggression//*Attitude of Health Personnel//Female//Humans//Iran//Male//Mental Disorders/nursing/*psychology//Middle Aged//Nursing Staff, Hospital/*psychology//*Psychiatric Department, Hospital//*Psychiatric Nursing	Aggression from psychiatric patients is a constant problem for care providers that causes major problems in the therapeutic environment, and may have negative effects on the quality of care. Since recognition of aggression with regard to cultural background leads to better control of aggression in the psychiatric wards, this study has been done to clarify Iranian nurses' experiences of aggression…	1096-4673//Moghadam, Malek Fereidooni//Pazargadi, Mehrnoosh//Khoshknab, Masoud Fallahi//Journal Article//England//Issues Ment Health Nurs. 2013 Oct;34(10):765-71. doi: 10.3109/01612840.2012.737893.				Ahvaz Jundishapur University of Medical Sciences, Faculty of Nursing and Midwifery, Ahvaz, Islamic Republic of Iran.							NLM
J. R. R. Cutcliffe, S.	2013	Systemic perspective of violence and aggression in mental health care: towards a more comprehensive understanding and conceptualization: part 2			Excluded: review																												23750853			Aggression/*psychology//Hospitals, Psychiatric//Mental Disorders/*nursing/psychology//Models, Nursing//Nurse-Patient Relations//*Nursing Theory//*Psychiatric Nursing//Risk Assessment//Risk Management//Social Environment//Social Responsibility//*Systems Theory//Violence/*psychology//aggression/violence//broader conceptualization//clinician phenomena//mental health-care system phenomena//systemic a…	This is the second of a two part paper which seeks to explore a wide range of phenomena that have been found to have an association with aggression and violence (A/V) in inpatient mental health care, synthesize these propositions according to fit or congruence into a systemic model of A/V, explore the empirical evidence pertaining to these propositions, and begin to consider application of this m…	1447-0349//Cutcliffe, John R//Riahi, Sanaz//Journal Article//Review//Australia//Int J Ment Health Nurs. 2013 Dec;22(6):568-78. doi: 10.1111/inm.12028. Epub 2013 Jun 11.				University of Ottawa, Ottawa, Ontario, Canada; School of Nursing, University of Coimbra, Coimbra, Portugal; University of Malta, Msida, Malta.							NLM
C. B. O. Gudde, T. M.//Whittington, R.//Vatne, S.	2015	Service users' experiences and views of aggressive situations in mental health care: a systematic review and thematic synthesis of qualitative studies			Excluded: is review																												26491343			aggression//inpatient//mental health//service user experiences//user involvement//violence	BACKGROUND: Aggressive situations occurring within mental health services can harm service users, staff, and the therapeutic environment. There is a consensus that the aggression phenomenon is multidimensional, but the picture is still unclear concerning the complex interplay of causal variables and their respective impact. To date, only a small number of empirical studies include users' views of…	Gudde, Camilla Buch//Olso, Turid Moller//Whittington, Richard//Vatne, Solfrid//Journal Article//Review//New Zealand//J Multidiscip Healthc. 2015 Oct 3;8:449-62. doi: 10.2147/JMDH.S89486. eCollection 2015.				Forensic Department Broset, Centre for Research and Education in Forensic Psychiatry, St Olavs Hospital, NTNU, Trondheim, Norway ; Department of Social Work and Health Science, Faculty of Social Science and Technology Management, NTNU, Trondheim, Norway.//Norwegian Resource Centre for Community Mental Health, NTNU Social Research AS, NTNU, Trondheim, Norway.//Forensic Department Broset, Centre fo…							NLM
K. L. S. Edward, J.//Ousey, K.//Lui, S.//Warelow, P.//Giandinoto, J. A.	2016	A systematic review and meta-analysis of factors that relate to aggression perpetrated against nurses by patients/relatives or staff			Excluded: is review																												26507792			Aggression/*psychology//Female//Humans//Male//*Nurse-Patient Relations//*Nursing Process//Sex Factors//Workplace Violence/*prevention & control//aggression//meta-analysis//nurse//physical assault//verbal abuse//workplace violence	AIMS AND OBJECTIVES: The aim of this meta-analysis was to identify the factors that related to aggression (verbal abuse or physical abuse/assault) perpetrated against the nurse or other health professionals by patients/relatives or staff. In the light of the paucity of systematic reviews on this common issue in nursing, the objective was to present a comprehensive systematic review and meta-analy…	1365-2702//Edward, Karen-leigh//Stephenson, John//Ousey, Karen//Lui, Steve//Warelow, Philip//Giandinoto, Jo-Ann//Journal Article//Meta-Analysis//Review//Systematic Review//England//J Clin Nurs. 2016 Feb;25(3-4):289-99. doi: 10.1111/jocn.13019. Epub 2015 Oct 28.				Australian Catholic University, Fitzroy, Vic., Australia.//Nursing Research Unit, St Vincent's Private Hospital (Melbourne), Melbourne, Vic., Australia.//University of Huddersfield, Queensgate, Huddersfield, UK.//School of Human and Health Sciences, University of Huddersfield, Queensgate, Huddersfield, UK.//Faculty of Health Science, Federation University, Ballarat, Vic., Australia.							NLM
K. N. J. Stevenson, S. M.//O'Mara, L.//LeGris, J.	2015	Registered nurses' experiences of patient violence on acute care psychiatric inpatient units: an interpretive descriptive study			Excluded: no staff factors studied																												25999795			Aggression//Inpatient psychiatry//Interpretive description//Patient violence//Registered Nurse	BACKGROUND: Nurses working in acute care psychiatry settings experience high rates of patient violence which influences outcomes for nurses and the organization. This qualitative study explored psychiatric nurses' experiences of patient violence in acute care inpatient psychiatric settings. METHODS: An interpretive descriptive design guided this study that included 17 semi-structured interviews w…	Stevenson, Kelly N//Jack, Susan M//O'Mara, Linda//LeGris, Jeannette//Journal Article//England//BMC Nurs. 2015 May 17;14:35. doi: 10.1186/s12912-015-0079-5. eCollection 2015.				St. Joseph's Healthcare Hamilton, Hamilton, ON Canada.//School of Nursing, McMaster University, Hamilton, ON Canada.							NLM
M. v. M. Winje, S.//Gjestad, R.//Urheim, R.//Rypdal, K.	2018	Staff members' evaluation of inpatients' motivation for aggression-the roles of staff restrictions and aggression severity		Excluded: no staff factors																													619735165				Improved understanding of inpatient aggression can come from systematic assessment of motivation for aggressive incidents. This study investigates staff members' evaluation of motivation for aggressive incidents, and how such evaluations are influenced by staff restrictions and aggression severity. Staff reports of aggressive incidents in a secure psychiatric unit were collected in clinical pract…			https://ovidsp.ovid.com/ovidweb.cgi?T=JS&CSC=Y&NEWS=N&PAGE=fulltext&D=emexa&AN=619735165//https://maastrichtuniversity.on.worldcat.org/atoztitles/link?sid=OVID:embase&id=pmid:&id=doi:10.1080%2F14789949.2017.1410563&issn=1478-9949&isbn=&volume=29&issue=3&spage=419&pages=419-433&date=2018&title=Journal+of+Forensic+Psychiatry+and+Psychology&atitle=Staff+members%27+evaluation+of+inpatients%27+motivat…		(Winje, Gjestad, Urheim, Rypdal) Centre for Research and Education in Forensic Psychiatry, Haukeland University Hospital, Bergen, Norway (van Mastrigt) Department of Psychology and Behavioural Science, Aarhus University, Aarhus, Denmark						Embase	Ovid Technologies
[truncated: 1 more columns]

## Sheet: Ward factors
Author	Year	Title	MOQUE	Study design	n=	Gender male/female	Age (SD)	Diagnosis	Sort of aggression	Agression measurement	Questionairre	Results- location	Results - time	Result - bed occupancy	Results- Atmosphere/climate	Results - restrictions	Results - sort of ward	Results- other
B. X. S. Yang, T. E.//Petrini, M. A.//Morris, D. L.	2018	Incidence, Type, Related Factors, and Effect of Workplace Violence on Mental Health Nurses: A Cross-sectional Survey	8	exploratory descriptive	245 (staff)	33.2%/66.8%	31.4 (7.43) range 19-59	Marjority: schiophrenia spectrum and other psychotic disorders and depression other diagnoses were substance-related disorders, trauma-and stress-related disorders, eating disorders, neurocognitive disorders			Worplace Violence Questionnaire The Maslach Burnout Inventory - General Survey (MBI-GS)	Most incidents happened on de PICU: z=36.67 (p=0.001) On the ward: 43.9% In patient activity rooms: 27.8%	Most incidents happened during the day shift: 54.3%		Most incidnets happened making rounds: 26.6% Providing routine treatment: 24.5%
E. N. Giarelli, R.//Jobes, M.//Boylan, C.//Lopez, J.//Knerr, J.	2018	Exploration of Aggression/Violence Among Adult Patients Admitted for Short-term, Acute-care Mental Health Services	8	retrospective desciptive exploratory study	132 incidents 93 patients	63(68%)/30(32%)	39.7 (8.9) male 37.06 (11.5) female	schizophrenia substance abuse mood disorders psychosis	verbal threats verbal aggression physical threats physical aggression to staff, patients, material	medical records		67% hallways 13% day room 15% patient room 7% dining room	57% in dayshift and 40% in evening shift	11-16 beds occupied per day (of 20), mean 13,1 (SD 1.9)
C. P. Ewing, A.//Castle, D.	2018	An audit of patient aggression in an adult psychiatric unit: 2013-2014	8	retrospective file audit of patients involved in an aggressive incident, clmparing 2013 with 2014	89 incidents in 45 patients	27(60%)/18(40%)	37.34 (11)	schizophrenia spectrum disorder (79,75%)	Aggressive incident when report was made in Healt Incident Management System verbal and physical aggression to staff, patients, property sexual behaviour	medical records			38.3% in morning 39.4% in afternoon 22.3% in night				50% in low dependency unit, 50% in high dependency unit
A. R. K. Schneeberger, E.//Frohlich, D.//Schroder, K.//von Felten, S.//Zinkler, M.//Beine, K. H.//Heinz, A.//Borgwardt, S.//Lang, U. E.//Bux, D. A.//Huber, C. G.	2017	Aggression and violence in psychiatric hospitals with and without open door policies: A 15-year naturalistic observational study	3	observational, naturalistic study	314,330 (246,195 on closed wards and 68,135 on open wards)	50.9%/49.1% on closed wards and 48.9%/51.5% on open wards (p<0.001)	47.5 (17.3) on closed wards and 49.6 (17.8) on open wards (p<0.001)	organic mental disorder substance use disorder schizophrenia spectrum disorder affective disorder neurotic disorder personality disorder	Aggressive behaviour is aggressive behaviour only (overt social interaction with the intention of inflicting damage or other unpleasantness upon another individual) or bodily harm or damage to property								The type of hospital was non-significant in all analyses of any aggressive behaviour (both the matched and unmatched data). But there was a lower probability of aggressive behaviour in open wards, also for the matched and unmatched data. It is not clear whether they took into account the differences in for example of diagnosis betweeen these wards.
M. N. Sato, T.//Sugiyama, N.//Yoshihama, F.//Miyake, M.//Ito, H.	2017	Characteristics of aggression among psychiatric inpatients by ward type in Japan: Using the Staff Observation Aggression Scale - Revised (SOAS-R)	6	Cross-sectional descriptive study	443 incidents	Emergency Psychiatric Wards (EP): 72(64.9%)/39(35.1%) Acute Psychiatric wards (AP): 77(58.8%)/54(41.2%)	EP:42.4 (21.3) AP: 50.3 (17.6)	EP: organic mental disorder 54% Schizophrenia spectrum syndrome: 49.5% affective disorders: 9.9% AP: organic mental disorder: 6.9% schizophrenia spectrum syndrome: 41.2% affective disorder: 29.8%	Measured with SOAS-R		SOAS-R		EP: 9.00-16.59: 45% 17.00-24.59: 35% 01.00-8.59: 18% AP: 9.00-16.59: 49.6% 17.00-24.59: 31.5% 01.00-8.59: 17.5%
D. S. Robson, G.//McNeill, A.//Stewart, D.//Craig, T. J. K.//Yates, M.//Szatkowski, L.	2017	Effect of implementation of a smoke-free policy on physical violence in a psychiatric inpatient setting: an interrupted time series analysis	5	interrupted time series design	18,135 patients, n=4550 physical assaults	57%/43%	60% <45years	psychotic disorder 40% mood disorder 20% other (dementia, addiction for example) 40%	Only physical assault: with direct contact or indirect contact and includes intentional acts of assault that are unlawful, unwanted and unwarranted. Not included is verbal assault.	Through obligatory reports (might induce underreporting)						Smoking ban (meaning prohibition of smoking in buildings and grounds of all hospital premises. No staff-facilitated smoking, tabacco dependence treatment. But disposable e-cigarette being allowed) showed 39% reduction in number of violent assaults per month (IRR=0.61, (95% CI 0.53-0.70) p<0.0001) And 47% reduction in patient to staff assaults IRR=0.65 (95% CI 0.44-0.63) p<0.0001
M. T. Al-Azzam, L.//Sulaiman, M.//Al-Sagarat, A. Y.//Harb, E.	2017	Prevalence and Risk Factors ofWorkplace Violence towardMental Health Staff Departments in Jordanian Hospitals	6	cross-sectional correlational study	262	52%/48%	37.05 (6.63) range 22-53		verbal violence, physical violence or both	self-designed report	self-designed report		Day shift: 20% Evening shift: 7% Night shift: 2% Not specified: 39%					Partcipants state that contributing to aggression among things is lack of assertive legislation and ineffective actions in dealing with violence.
A. L. Teitelbaum, A.//Calfon, N.//Gun-Usishkin, M.//Lubin, G.//Tsur, A.	2016	Overcrowding in Psychiatric Wards is Associated With Increased Risk of Adverse Incidents	5	retrospective cohort	n=698 incidents				Aggressive behaviour, but also patient falls				44% of incidents happened in the morning shift 41% happened in the afternoon shift 15% happened in the night shift	The net occupancy was higher (98.6% +/-14.8) on days with more than 1 event compared with days without an event (95.7% +/-15.7). p<0.0001 On the male ward this was 105.5% (+/-19) vs 100.2% (+/- 21.6) p<0.001. On the female ward this was 102.5% (+/-15.0) vs 99.6 (+/-15.1) p=0.03. Aggressive incidents were associated with higher occupance rate: 96.0+/-15.7% vs 99.2+/-14.6% p<0.001
T. A. Lantta, M.//Kontio, R.//Adams, C. E.//Valimaki, M.	2016	Violent events, ward climate and ideas for violence prevention among nurses in psychiatric wards: a focus group study	6	descriptive explanatory design using focus groups	22 nurses: - 9 on acute admission ward - 6 on forensic ward - 7 on treatment and rehabilitation ward	6 men, 16 women		unspecified psychosis and psychosis	any form of aggression	focus groups								Ward climate: - overload with heavy workload for staff (eg caused by several patients being secluded) leads to long-term and frequent violent events - overload with emotions of staff impairs the well-being at work, impairs quality of care, has a negative impact on nurses' free time and leads to anticipatory tension - violent incidents induce cynicism: violence becomes unexceptional
D. N. Lamanna, D.//Vijayaratnam, V.//Balderson, K.//Spivak, H.//Brook, S.//Robertson, D.	2016	Aggression in psychiatric hospitalizations: a qualitative study of patient and provider perspectives	4	qualitative interviews	14	35.7%/64.3%	49 (18.9 range 18-77)	psychotic disorder: 35.7% mood disorder: 50.0% other: 42.9%								Leading to aggression are behavioural restrictions: restrictions on personal possessions (phone, scheduled showers), reduced access to familiar coping strategies (smoking, listening to music), boredom. Worseness when policy is not executed consistently.		Initiation and development of aggression is influenced by: Physical confinement: confinement equals loss of autonomy which in turn leads to anger and feelings of powerlessness. This circle reinforces itself, while anger leads to a reaction of more confinement
M. L. Ridenour, M.//Hendricks, S.//Hartley, D.//Rierdan, J.//Zeiss, R.//Amandus, H.	2015	Incidence and risk factors of workplace violence on psychiatric staff	9	cohort study	284 nurses	85(30)/198(70)	range 20-29 n=15(5%) range 30-39 n=43(15%) range 40-49 n=77 (87%) range 50-59 n=109 (38%) >60 n=50(14%)	Veterans	Verbal and physical aggression	MOAS
E. T. van Wijk, A.//Julie, H.	2014	Environmental and nursing-staff factors contributing to aggressive and violent behaviour of patients in mental health facilities	2	qualitative phenomenological study	40		range 21-55		any form of aggression and physical violence	semi-structured interviews					Contributing to aggression on the ward according to patients: - disrespect for patients' culture, religion and rights - use of medications and injections to keep patients quiet (and threatening with this) - smoking habits: non-smokers having to share rooms with smokers and staff setting limits in smoking behaviours - feeling unsafe in the ward lead to angry outbursts and disruptive behaviour -nur…			Living conditions: - unhygienic surroundings and not listened to when complaining about this - quality and quantity of food: frustration about this caused fear and anxiety - unavailability of daily necessities: contributes to anger and dissatisfaction - lack of privacy and realisation that personal information was not handeled confidential - noise levels - crowding/place feels prison-like - negat…
D. C. Pulsford, A.//Baker, A.//Wilkins, T.//Wright, K.//Duxbury, J.	2013	Aggression in a high secure hospital: staff and patient attitudes	4	Aggression in a high secure hospital: staff and patient attitudes	109 staff 26 patients	staff 56/33 patients 26/0				Likert scale on MAVAS (Management of Aggression and Violence Attitude Scale)						Staff and patients agree that restrive environments lead to aggression
M. F. P. Moghadam, M.//Khoshknab, M. F.	2013	Iranian nurses' experiences of aggression in psychiatric wards: a qualitative study	2	qualitative interviews	12 nurses		41.58				Interview					The rules and limitations on the ward and the forcing of the patient to stay on the ward are catalysts for aggression.
C. B. Papadopoulos, L.//Quirk, A.//Khanom, H.	2012	Events preceding changes in conflict and containment rates on acute psychiatric wards	5	cohort	15,006 PCC-lists filled in						Patient-Staff Conflict Checklist-Shift Report (PCC-SR) qualitative semi-structured interviews				Less conflicts when the environment was improved.
L. C. Bowers, M.	2012	Nursing staff numbers and their relationship to conflict and containment rates on psychiatric wards-a cross sectional time series poisson regression study	5	cohort	15449 PCC-lists						Patient-Staff Conflict Checklist-Shift Report (PCC-SR)		Highest rate of conflict in morning shifts: mean 4.88 incidents (mean in the evening 3.69): chi square=164.31 df=2, p<0.001. Highest rate on Wednesday (mean 4.75), lowest on Sunday (mean 4.05): chi square=25.13, df=6, p<0.001	Admissions during shift is associated with higher conflict rate: rs=0.02, p=0.002
M. Virtanen,J. Vahtera, G. Batty, K. Tuisku, J. Pentti, T. Oksanen, P. Salo, K. Ahola, M. Kivimaki	2011	Overcrowding in psychiatric wards and physical assaults on staff: data-linked longitudinal study	7	retrospective cohort	1098 physicians, nurses	31%/69%			physical violence: kicking, hitting, threatening with a weapon					Bed-occupancy is the ratio between the sum of inpatients days and the number of beds available. 85% was overcrowded >=5% excess: 10% of units: OR=1.30 95% CI 0.72-2.34 5- <=10%: 14% of units: OR=2.08 95% CI 1.26-3.44 >10% excess: 46% of units: OR=2.15 95% CI 146-3.167 p<0.001 and all OR adjusted for age and gender of respondent.
K. A. S. Nolan, C. B.//Citrome, L.//Volavka, J.	2009	Staff and patient views of the reasons for aggressive incidents: a prospective, incident-based study	8	Cohort from population RCT study on adjunctive therapy of valproate and its effect on agression	66	39/3	39.1(10.3) range 20-60			OAS				Given as reason: felt crowded: 12 pts, 16 members of staff, not statitstically different	Given as reason: upset by ward rules: 6 pt, 15 members of staff, not statistically different
L. A. Bowers, T.//Simpson, A.//Jones, J.//Van Der Merwe, M.//Jeffery, D.	2009	Identifying key factors associated with aggression on acute inpatient psychiatric wards	8	Mulitvariate crosssectional design					Verbal abuse Aggression to objects Aggression to others	OAS	PCC-SR (Patient-Staff conflict checklist) ACMQ (Attituteds to containment measues questionnaire) ARDQ (Attituteds to Personality Disorder Questionnaire) WAS (Ward Atmosphere Scale) TCI (Team Climate Inventory) MLQ (Multifactor Leadership Questionnaire) MBI (Moslach Burnout Inventory)				Intermittend special observation, show of forse and manual restraint was associated with more aggression.	Locked doors for 1 or 1-3 hours was associated with more aggression.
L. Bowers	2009	Association between staff factors and levels of conflict and containment on acute psychiatric wards in England	8	Mulitvariate crosssectional design					Verbal abuse Aggression to objects Aggression to others Conflicts are: aggression, rule breaking, drug and alcohol use, absconding, medication related, self-harm		PCC-SR (Patient-Staff conflict checklist) ACMQ (Attituteds to containment measues questionnaire) ARDQ (Attituteds to Personality Disorder Questionnaire) WAS (Ward Atmosphere Scale) TCI (Team Climate Inventory) MLQ (Multifactor Leadership Questionnaire) MBI (Moslach Burnout Inventory)				WAS: Order and organization: r=-0.320 p<0.001: Effective order and structure on the ward was most strongly predictive of lower conflict and containment rates.
L. J. Bowers, D.//Simpson, A.//Daly, C.//Warren, J.//Nijman, H.	2007	Junior staffing changes and the temporal ecology of adverse incidents in acute psychiatric wards	6	retrospective analysis		57%/43%	36 (11.3), range 16-71	psychotic disorder: 54%	verbal abuse property damage physical assault self-harm absconding				All incidents together were less likely to appear in weekends: chi square=10.96, df-1 p=0.001 No significant difference for physical aggression during days of the week. No significant difference for days on which ward round took place (in which dicisions are made about patients, for example permission of leaving the ward).
L. A. Bowers, T.//Simpson, A.//Nijman, H.//Warren, J.	2007	Adverse incidents, patient flow and nursing workforce variables on acute psychiatric wards: the Tompkins Acute Ward Study	4	cohort	n=26. serious untowards incidents (requiring medical care) n=370 total incidents				verbal abuse property damage physical assault self-harm absconding	nurse reports			Winter season: more incidents: adj r2= 0.059 p<0.0005	Association between total number of SUI's and increased admissions of patients <36 years of age (IRR 1.17; 95% CI 1.01-1.3), increased male admissions in previous week (IRR 1.17 95% CI 1.01-1.35), reudced psychotic admission two weeks pior to incident (IRR0.78 95% CI 0.64-0.96). adj r2=0.025 p=0.003. Predictors for all incidents: overal discharges (IRR 1.05 95% CI 1.00-1≥11), male admissions duri…
C. N. Abderhalden, I.//Dassen, T.//Halfens, R.//Fischer, J. E.//Haug, H. J.	2007	Frequency and severity of aggressive incidents in acute psychiatric wards in Switzerland	8	prospective cohort	2017 patients with 2344 treatment episodes	54.4%/46.6%	M 39.4 (13.9) range 12-96	schizophrenia, schizo-type, delusional disorder: 29.3% mood disorder: 16.7% mental and behavioural disorder due to substance use: 24.9% neurosis: 13.7% personality disorder: 4.1% other: 3.4% missing: 4.7%	Aggression against persons or objects, not auto-aggression	SOAS-R			Peak of incidents between 10-11 am and 5-8 pm Equally distributed over days of the week, except for Sundays: less incidents
S. El-badri, G. Mellsop	2006	Aggressive behaviour in an acute general adult psychiatric unit	7	cohort	535	52/48	36% <30 64% >30	schizophrenia 27% bipolar disorder 14% substance misuse 7% schizoaffective disorder 4% major depression 16% other psychosis 6% personality disorder 3% other 21%	verbal and physical aggression	OAS			52% in evening shift 27% in day shift 21% in night shift
J. W. Duxbury, R.	2005	Causes and management of patient aggression and violence: staff and patient perspectives	5	prospective cohort	111	58(52%)/53(48%)	38 (13.8)	schizophrenic disorder 48% bipolar disorder 34%	aggressive incidents towards other people	OAS					Environmental factors are seen as precursor by both patients and staff, where patients see this more as cultural enviroment and staff complain more about the structural environment (building).
R. R. A. A. Hamadeh, B.//Al Ansari, A.	2003	Assaults and nonpatient-induced injuries among psychiatric nursing staff in Bahrain	3	cohort of nurses	190	43.4%/56.6%			Assault= incidents when patient used physical force with their bodies or an object to harm a staff member			62% in acute ward 30% in chronic ward 4.5% in oupatient department 3% during home visits	56.7% in the evening 16.4% in May (highest percentage), only 3% in February and December (lowest percentage)
R. J. Abeyasinghe, R.	2003	Violence in a general hospital psychiatry unit for men	5	cohort	118 incidents	100%/0%		In aggressive patients: alcohol withdrawal: 45.7% schizophrenia 30% bipolar disorder 13%	Incident is where a patient physically assaulted another patient or a staff member or caused damage to property	From report of the nurse after their shift				There is a linear relationship between the total number of patients on the ward and the number of incidents r=0.634, p=0.05
M. Omerov, G. Edman, B. Wistedt	2002	Incidents of violence in psychiatric inpatient care	5	retrospective cohort	137 incidents of violence		m age of violent patients 41 (med. 36, range 17-84)			SOAS			36% in the evening
H. L. I. A. C. J. M. L. G. Nijman	2002	Situational determinants of inpatient self-harm	5	retrospective cohort	149 patients, 774 incidents	85/64	35.8(12.3)	schizophrenia mania severe cluster B personality disorder	Any verbal, non-verbal or physical behaviour that was threatening or actually did harm (to self, other or property)	SOAS-R		Outwardly directed aggression: 24% in dayroom 19% staff office 14% hallways 10% dining rooms	32% of outwardly directed aggression took place between 6 and 12 pm and 7% between 8 and 9 pm
K.Chou, R. Lu, W. Mao	2002	Factors relevant to patient assaultive behavior and assault in acute inpatient psychiatric units in Taiwan	7	case-control	287 patients, 855 assaults, 97 nurses	nurses: 93.7% female	patients m33.6	mostly schizophrenia	physical assaults to otyhers and to objects	SOA, OAS	Patient Characteristic Form (PCF) Evironmental Assessment Questionnaire (EAQ)	Pt's bedroom: 28.2% nursing station: 25% dining room: 16.8% ward corridor: 13.8% other: 16.3%	day: 44.6% evening: 46.7% night: 8.7%
B. K. Ng, S.//Ranclaud, M.//Robinson, E.	2001	Ward crowding and incidents of violence on an acute psychiatric inpatient unit	3	cohort	n=268 patients n=58 incidents n=1092 shifts	55%/45%	34 (12.5) range 12-84	psychotic disorder drug-induced psychosis schizophrenia schizoaffective disorder depression bipolar disorder adjustment disorder	Physical incident= any unwelcome physical contact initiated by a patient against another patient of staff member or willful damage to property Verbal threat = any threat of hysical or sexual harm				Of the 33 physical incidents 32 happened in the morning and afternoon shift. Shift time was related to whether or not an incident occurred: chi square=12.3, df=2, p=0.002	The occupancy rate was 70% when the physical incidents happened. Staff-patient ratio was then .46. Ward occupancy is related to whether or not an incident occurred: chi square=7.9, df=1, p=0.005. Average occupancy when incident occurred = 77% Average occupancy at other times = 69%
R. V. Manfredini, A.//Peron, L.//La Cecilia, O.//Smolensky, M. H.//Grassi, L.	2001	Day-night variation in aggressive behavior among psychiatric inpatients	4	Cohort	n=334 aggressive episodes n=119 patients	78/41	34.8 (11.3)	schizophrenia or delusional disorder 54.6% acute psychosis 12.6% bipolar or manic disorder 7.5% personality disorder 13.4% substance use: 2.5% mental retardation 2.5% other 5.1%		SOAS			4.5% between 0.00-5.59 32.6% between 6.00-11.59 39.5% between 12.00-17.59 23.4% between 18.00-23.59 p<0.001
L. P. Grassi, L.//Marangoni, C.//Zanchi, P.//Vanni, A.	2001	Characteristics of violent behaviour in acute psychiatric in-patients: a 5-year Italian study	8	cohort	1534 patients were admitted (n=2461 admissions) n=1418 showed no violent behaviour	65.5%/34.5% (in violent group)	34.9(11.4) (in violent group)	schizophrenia or delusional syndrome: 55.1% personality disorder: 12.9% acute psychosis: 12.1% affective syndrome: 7.7% substance abuse disorder: 4.3% mental retardation: 2.5% other 5% (in violent group)		SOAS		Corridor: 57.8% Patient room: 21.9% Dining room: 8.5% Nursery station: 6.1% Courtyard of the unit: 3.3%	8am-1pm: 45.6% of the incidents 2pm-8pm: 35.9% 9pm-7am: 18.5%
K. Barlow, B. Grenyer, O. Ilkiw-Lavelle	2000	Prevalence and precipitants of aggression in psychiatsric inpatient units	4	retrospective cohort	1269 patients 2536 admissions		37 ( range 13-97)	schizophrenia psychotic disorder bipolar adjustment disorder depression aniety disorder cognitive disorder substance use conduct disorder poisoning eating disorder other		Aggressive/Assaultive Incident Report Form			7.00-15.30: 49% 15.30-22.30: 36% 22.30-7.00: 15%
M. Shepherd, T. Lavender	1999	Putting aggression into context: An investigation into contextual factors influencing the rate of aggressive incidents in a psychiatric hospital	3	retrospective cohort	130 incidents caused by 72 patients	of violent patients: 67/33	of violent patients: m. 38 (SD13.7) 18-85	88.9% of violent patients diagnosed with schizophrenia				Higher number of incidents on low secure unit compared to medium secure unit: chi-square I 21.45 df1 p<0.001 (2.4 inc p patient vs 0.27 p patient) 75% happened in general living area
H. Nijman, G. Rector	1999	Crowding and aggression on inpatient psychiatric wards	6	cohort	354 patients 226 aggressive incidents	60/40	41 (range 15-55)	drug related problems: 38% mood disorder 20% psychotic disorder 18% personality disorder 18%		SOAS-R				Occupancy=occupied beds multiplied with days each bed was occupied weekly occupation rates was correlated with total number of incidents: r=0.21 p<0.05
T. J. Hardie	1999	Crowding and violent behavior: the influence of patient density on violent and self-harming behaviour at a medium secure unit	6	Retrospective cohort	196 patients caused 2053 incidents				Verbal aggression Physical aggression	report form				Patient density (=number of patients resident on each unit) is not positively associated with violent behaviour.

## Sheet: Staff factors
Author	Year	Title	MOQUE	Study design	n=	Gender male/female	Age (SD)	Diagnosis	Sort of aggression	Agression measurement	Other questionairres	Results -Age	Results- Experience	Results - gender	Results- Staffing levels	Results-other
V. V. Pekurinen, M.//Virtanen, M.//Kivimaki, M.//Vahtera, J.	2019	Work Stress and Satisfaction with Leadership Among Nurses Encountering Patient Aggression in Psychiatric Care: A Cross-Sectional Survey Study	6	Cohort study among nurses	923 nursers	234(25%)/689(75%)	43.98(10.86)	schizophrenia 14% mood disorders 35%	assaults on ward property mental abuse physical violence armed threats		Effort-reward Imbalance Job Strain assessed with Job Content Questionnaire Participation in decision making Perceived job insecurity Workplace social capital (is social cohesion, trust, reciprocity, cooperation)	OR=0.96 (95% CI 0.94-0.98) p=0.001		men vs women: OR=1.90 (95% CI 1.23-2.96) p=0.004		Job strain: OR=1.65 (95% CI 1.07-2.54) p=0.02 for aggression to property Job demands high vs low: OR=1.99 (95% CI 1.34-2.95) p=0.001 for aggression against property and OR=1.75 (95% CI 1.18-2.61) p=0.006 for mental abuse Poor satisfaction with leadership: OR=1.83 (95% CI 1.03-3.24) p=0.040 Average satisfaction with leadership: OR=1.93 (95% CI 1.12-3.34) p=0.019 Not significant: - participation in…						30684111			Patient violence//Psychiatric nursing//Psychosocial work environment	We examined the associations between work stress (job strain, effort-reward imbalance), perceived job insecurity, workplace social capital, satisfaction with leadership and working hours in relation to the likelihood of encountering patient aggression (overall exposure, assaults on ward property, mental abuse, physical assaults). We conducted a cross-sectional survey for nurses (N = 923) in 84 ps…	1573-3289//Pekurinen, Virve//ORCID: http://orcid.org/0000-0002-2133-2931//Valimaki, Maritta//Virtanen, Marianna//Kivimaki, Mika//Vahtera, Jussi//111298/Tyosuojelurahasto//294298/Academy of Finland//307367/Academy of Finland//264944/Academy of Finland//267727/Academy of Finland//Journal Article//United States//Adm Policy Ment Health. 2019 Jan 25. pii: 10.1007/s10488-018-00919-6. doi: 10.1007/s1048…				Department of Nursing Science, University of Turku, 20014, Turku, Finland. vimapek@utu.fi.//Department of Nursing Science, University of Turku, 20014, Turku, Finland.//School of Nursing, Hong Kong Polytechnic University, Hong Kong, China.//Department of Public Health and Caring Sciences, Uppsala University, Uppsala, Sweden.//Clinicum, Faculty of Medicine, University of Helsinki, Helsinki, Finland…							NLM	eng
S. F. K. Niu, S. F.//Tsai, H. T.//Kao, C. C.//Traynor, V.//Chou, K. R.	2019	Prevalence of workplace violent episodes experienced by nurses in acute psychiatric settings	4	cross-sectional	429 nurses	8.7%/91.3%	34.33 (8.66)		Physical violence is the use of physical force against another person or group that results in physical, sexual or phycological harm			55.7% experienced physical violence of which 25.2% got injured in some way.	not significant	not significant		Working in rotation shifts: OR=1.68 (95% CI 1.05-2.07)									Nurses who experience workplace violence exhibit compromised care quality and decreased work morale, which may increase their turnover rate. This study explored prevalence of workplace violence, the reaction of victims, and workplace strategies adopted to prevent violence among acute psychiatric settings in northern Taiwan. A cross-sectional study was conducted, which consisted of 429 nurses who …	1932-6203//Niu, Shu-Fen//ORCID: http://orcid.org/0000-0002-0405-1214//Kuo, Shu-Fen//Tsai, Hsiu-Ting//Kao, Ching-Chiu//Traynor, Victoria//Chou, Kuei-Ru//Journal Article//United States//PLoS One. 2019 Jan 24;14(1):e0211183. doi: 10.1371/journal.pone.0211183. eCollection 2019.				Post-Baccalaureate Program in Nursing, College of Nursing, Taipei Medical University, Taipei, Taiwan.//Department of Nursing, Taipei Medical University-Shuang Ho Hospital, Taipei, Taiwan.//College of Nursing, Taipei Medical University, Taipei, Taiwan.//Department of Nursing, Wan Fang Hospital, Taipei Medical University, Taipei, Taiwan.//School of Nursing, Science Medicine and Health, University o…							NLM	eng
I. E. M. Ezeobele, R.//Engstrom, A.//Lane, S. D.	2019	Aggression in Acute Inpatient Psychiatric Care: A Survey of Staff Attitudes	9	cross-sectional quantitative exploratory study	143 (staff)	59/84	Nursing: 32.1 (7.19) Physchiatry technician: 33.8 (6.54) Support services: 35.7 (5.74) Physician: 28.1 (9.0)		Assault: verbal abuse with threat of physical assault, an actual physical attack or both		Management of Aggression and Violence Attitude Scale (MAVAS) Demographic data	Not enough data to analyse	More years worked in psychiatry enlarges risk for assault: z=3.05 (p<0.002)	Being male enlarges risk for aggression: z=-4.82 (p<0.001)		Position: nurses, psychiatric technicians and physicians experience more assaults than supporting staff. The MAVAS external subscale (meaning that staff has the attitude that patient aggression is caused by external factors such as social context or unit logistics) showes a lower risk for assault: z=-4.17 (p<0.001)						30669859			Aggression//Management of Aggression and Violence Attitude Scale//inpatient psychiatric hospital//position types//staff attitudes	INTRODUCTION: Inpatient aggression poses consistent complications for psychiatric hospitals. It can affect patient and staff safety, morale, and quality of care. Research on staff attitudes toward patient aggression is sparse. PURPOSE: The study explored staff attitudes toward patient aggression by hospital position types and years of experience in a psychiatric hospital. We predicted that staff …	Ezeobele, Ifeoma E//McBride, Rachel//Engstrom, Allison//Lane, Scott D//Journal Article//United States//Can J Nurs Res. 2019 Jan 22:844562118823591. doi: 10.1177/0844562118823591.				1 Department of Nursing and Research, UTHealth Harris County Psychiatric Center, Houston, TX, USA.//2 Department of Psychiatry and Behavioral Sciences, UTHealth, Houston, TX, USA.							NLM	eng
B. X. S. Yang, T. E.//Petrini, M. A.//Morris, D. L.	2018	Incidence, Type, Related Factors, and Effect of Workplace Violence on Mental Health Nurses: A Cross-sectional Survey	8	exploratory descriptive	245 (staff)	33.3%/66.8%	31.4 (7.43) range 19-59	schiophrenia spectrum and other psychotic disorders and depression is majority others were substance-related disorders, trauma-and stress-related disorders, eating disorders, neurocognitive disorders			Worplace Violence Questionnaire The Maslach Burnout Inventory - General Survey (MBI-GS)	no signifciant differences	no significant differences	males experience higher incidence of incidents in the past year: z=-3.76 (p=0.000)		Nurses who believed workplave violence is preventable experience a lower rate of incidents in the past year: z=-2.02 p=0.044 Nurses think incidents are caused by: - Pt's mental status: 85.8% - Pt being upset about hospitalization: 81.6% - Pt's unwillingsless to comply with requests: 52.7% - Understaffing: 52.3% - Pts respons to doctor-patient communication difficulties: 40.6% - Pt's respons to fa…						29413069			Adult//Aggression/psychology//Burnout, Professional/prevention & control/*psychology//China//Cross-Sectional Studies//Female//Humans//Incidence//Male//Nursing Staff, Hospital/*psychology//*Psychiatric Nursing//Sex Factors//Surveys and Questionnaires//Workplace Violence/prevention & control/*psychology//*Aggression//*Burnout//*China//*Mental health//*Nurses//*Workplace violence	OBJECTIVE: Workplace violence and its impact on mental health nurses have yet to be thoroughly explored in China. This study aims to investigate the incidence, type, related factors, and effects of workplace violence on mental health nurses as well as identifying coping strategies. METHODS: A researcher - designed workplace violence questionnaire and the Maslach Burnout Inventory-General Survey w…	1532-8228//Yang, Bing Xiang//Stone, Teresa E//Petrini, Marcia A//Morris, Diana L//Journal Article//Research Support, Non-U.S. Gov't//United States//Arch Psychiatr Nurs. 2018 Feb;32(1):31-38. doi: 10.1016/j.apnu.2017.09.013. Epub 2017 Sep 21.				Zhongnan Hospital of Wuhan University, Wuhan, China; Faculty of School of Health Sciences, Wuhan University, Wuhan, China.//Faculty of Nursing, Chiang Mai University, Thailand.//Zhongnan Hospital of Wuhan University, Wuhan, China; Faculty of Nursing, Chiang Mai University, Thailand. Electronic address: petrinima2012@gmail.com.//Frances Payne Bolton School of Nursing, USA; University Center on Agi…							NLM	eng
A. A. A. Olashore, O. O.//Ogundipe, R. M.	2018	Physical violence against health staff by mentally ill patients at a psychiatric hospital in Botswana	4	cross-sectional retrospective study	179	72(40.3%)/107(59.8%)	55%<32 and 45% >32		Violence is any act of physical aggression during which the patient deliberately and frocefully hits a care provider with the intent of inflicting either physical or psychological pain or injury to the target.	recall	demographics Andrew & Withey Job Satisfaction Questionnaire	not significant	not significant for experience of violence in the last 12 months For life time violence: <4 years of practice: chi-square=29.9 p=0.01	not significant		Job satisfaction: no association with experience of violence in past 12 months. Experience of violence in the life time: higher scores for job satisfaction t=-3.07, p=0.02 (means they were less satisfied).						29751808			Adult//Aged//Botswana/epidemiology//Cross-Sectional Studies//Female//Health Personnel/psychology/*statistics & numerical data//Hospitals, Psychiatric/statistics & numerical data//Humans//Job Satisfaction//Male//Mentally Ill Persons/psychology//Middle Aged//Nursing Staff, Hospital/psychology/statistics & numerical data//Physical Abuse/*statistics & numerical data//Prevalence//Retrospective Studies…	BACKGROUND: Workplace violence is worrisome in the mental health sector. Little is understood about it in sub-Saharan Africa. Consequently, we decided to investigate the prevalence, related factors, and the available sources of support for the victims of workplace violence in a mental referral hospital in Botswana. METHODS: We conducted a cross-sectional retrospective survey of 201 mental health …	1472-6963//Olashore, Anthony A//Akanni, Oluyemi O//Ogundipe, Radiance M//Journal Article//England//BMC Health Serv Res. 2018 May 11;18(1):362. doi: 10.1186/s12913-018-3187-6.				Department of Psychiatry, Faculty of Medicine, University of Botswana, Gaborone, Botswana. olawaleanthonya@gmail.com.//Clinical Services, Federal Neuropsychiatric Hospital, Benin City, Edo State, Nigeria.//Department of Family Medicine, Faculty of Medicine, University of Botswana, Gaborone, Botswana.							NLM	eng
M. N. Sato, T.//Sugiyama, N.//Yoshihama, F.//Miyake, M.//Ito, H.	2017	Characteristics of aggression among psychiatric inpatients by ward type in Japan: Using the Staff Observation Aggression Scale - Revised (SOAS-R)	6	cross-sectional correlational study	262	135(51.5%)/127(48.5%)	37.05 (6.63) range 22-53				Self-designed questionnaire, cronbahc's alpha 0.91	not significant	not significant	not significant		Duration of work: OR=0.95, p=0.001 Work shift: OR=4.45 p=0.004 Contributing factors: inadequate staffing, lack of communication skills, inexperienced staff (according to open-ended questions)						27445160			Adult//*Aggression/psychology//Cross-Sectional Studies//Female//Humans//Inpatients/*psychology/statistics & numerical data//Japan/epidemiology//Male//Middle Aged//*Psychiatric Department, Hospital/statistics & numerical data//Psychiatric Status Rating Scales//Risk Factors//Soas-r//aggression//prevalence//psychiatric patients//ward environment	Aggressive behaviour by psychiatric patients is a serious issue in clinical practice, and adequate management of such behaviour is required, with careful evaluation of the factors causing the aggression. To examine the characteristics of aggressive incidents by ward type, a cross-sectional descriptive study was conducted for 6 months between April 2012 and June 2013 using the Staff Observation Ag…	1447-0349//Sato, Makiko//Noda, Toshie//Sugiyama, Naoya//Yoshihama, Fumihiro//Miyake, Michi//Ito, Hiroto//Journal Article//Australia//Int J Ment Health Nurs. 2017 Dec;26(6):602-611. doi: 10.1111/inm.12228. Epub 2016 Jul 22.				Department of Social Psychiatry, National Institute of Mental Health, National Center of Neurology and Psychiatry, Kodaira, Japan.//Fukkokai Foundation, Numazu Chuo Hospital, Numazu, Japan.//Japanese Psychiatric Nurses Association, Tokyo, Japan.							NLM	eng
V. M. V. Pekurinen, M.//Virtanen, M.//Salo, P.//Kivimaki, M.//Vahtera, J.	2017	Organizational Justice and Collaboration Among Nurses as Correlates of Violent Assaults by Patients in Psychiatric Care	6	cross-sectional survey study	758 nurses	26%/74%			Violence = violent threats, physical violence, assalts on ward property, armed threats		Moorman's Organizational Justice measure Procedural justice (extent that decision making includes input form all parties affected, are consistently applied, are ethical. Relational justice: considerate, polite and fair treatment of individuals Collaboration from Team Climate Inventory (TCI): participative safety and support for innovation General Health Questionnaire (GHQ-R) for nurses' psycholog…					Stress among nurses did not correlate with the risk for assaults. Lower organizational justice hightens the risk for assaults. Poor collaboration among nurses hightens the risk for assaults.						28142388			Adult//*Cooperative Behavior//Cross-Sectional Studies//Female//Finland/epidemiology//Humans//Male//Middle Aged//*Nurse-Patient Relations//Nursing Staff, Hospital/*statistics & numerical data//Occupational Stress/*epidemiology//*Organizational Culture//Psychiatric Department, Hospital/*statistics & numerical data//Psychiatric Nursing/*statistics & numerical data//Social Justice//Violence/*statisti…	OBJECTIVES: This study tested the hypothesis that poor organizational justice and collaboration among nurses are associated with increased stress among nurses, which, in turn, increases the likelihood of violent assaults by patients. METHODS: A cross-sectional survey was conducted of nurses in 90 psychiatric inpatient wards in five hospital districts and one regional hospital in Finland. A total …	1557-9700//Pekurinen, Virve Maaret//Valimaki, Maritta//Virtanen, Marianna//Salo, Paula//Kivimaki, Mika//Vahtera, Jussi//MR/K013351/1/Medical Research Council/United Kingdom//Journal Article//United States//Psychiatr Serv. 2017 May 1;68(5):490-496. doi: 10.1176/appi.ps.201600171. Epub 2017 Feb 1.				Ms. Pekurinen is with the Department of Nursing Science, Faculty of Medicine, Dr. Salo is with the Department of Psychology, and Dr. Vahtera is with the Department of Public Health, Faculty of Medicine, all at the University of Turku, Turku, Finland (e-mail: vimapek@utu.fi ). Dr. Salo is also with the Finnish Institute of Occupational Health, Turku. Dr. Vahtera is also with Turku University Hospi…							NLM	eng
M. T. Al-Azzam, L.//Sulaiman, M.//Al-Sagarat, A. Y.//Harb, E.	2017	Prevalence and Risk Factors ofWorkplace Violence towardMental Health Staff Departments in Jordanian Hospitals	5	cross-sectional correlational study	262	52%/48%	37.05 (6.63) range 22-53		verbal violence, physical violence or both	self-designed report	self-designed report	not significant	longer duration of work: OR= 0.95 (p=0.001)	not significant		work shift: OR=4.45 (p=0.004) Educational level: OR=0.48 (p=0.009) Participants state that violence occurs due to inadequate staffing, lack of communication skills of staff and inexperienced staff.						28165848			Adult//Cross-Sectional Studies//Female//Humans//Jordan//Male//Middle Aged//Nursing Staff, Hospital//Prevalence//*Psychiatric Department, Hospital//Risk Factors//Workplace Violence/*statistics & numerical data//Young Adult	A cross-sectional study (n = 262) was conducted to assess the prevalence of workplace violence among mental health departments staff in Jordan. The findings showed that 67.2% of the respondents were victims of at least one violent incident in the last year. Verbal abuse was the most reported type of violence. Patients were considered as the main source of violence. The contributing factors to wor…	1096-4673//Al-Azzam, Manar//Tawalbeh, Loai//Sulaiman, Mohammad//Al-Sagarat, Ahmad Yahya//Harb, Eman//Journal Article//England//Issues Ment Health Nurs. 2017 May;38(5):435-442. doi: 10.1080/01612840.2016.1268225. Epub 2017 Feb 6.				a Princess Salam, Faculty of Nursing , Al al-Bayt University , Jordan.//b Faculty of Nursing , Mutah University , Mutah , Jordan.							NLM	eng
V. S. Staggs	2015	Injurious assault rates on inpatient psychiatric units: Associations with staffing by registered nurses and other nursing personnel	3	cohort of nurses	5301 injurious assaults, of which 3687 (70%) against hospital personnel				only injurious assaults against hospital personnel and patients						Higher staffing levels for non-registered nurses gave higher rate of assaults. Higher staffing in general is not safer for personnel.							606837261				Objective: The study examined associations between staffing levels by registered nurses (RNs) and non-RNs on psychiatric units and the rate of injurious assaults against hospital personnel, the rate of injurious assaults against other patients, and the total rate of injurious assaults. Methods: Generalized mixed models were used to analyze 2011-2013 data from 461 adult inpatient psychiatric units…			https://ovidsp.ovid.com/ovidweb.cgi?T=JS&CSC=Y&NEWS=N&PAGE=fulltext&D=emed16&AN=606837261//https://maastrichtuniversity.on.worldcat.org/atoztitles/link?sid=OVID:embase&id=pmid:&id=doi:10.1176%2Fappi.ps.201400453&issn=1075-2730&isbn=&volume=66&issue=11&spage=1162&pages=1162-1166&date=2015&title=Psychiatric+Services&atitle=Injurious+assault+rates+on+inpatient+psychiatric+units%3A+Associations+with+…		(Staggs) Health Services and Outcomes Research, Children's Mercy Hospitals and Clinics, Kansas City, MO, United States						Embase	Ovid Technologies
E. T. van Wijk, A.//Julie, H.	2014	Environmental and nursing-staff factors contributing to aggressive and violent behaviour of patients in mental health facilities	2	qualitative phenomenological study	40		range 21-55		any form of aggression and physical violence	semi-structured interviews						Attitude and behaviour of nursing staff: fear for intolerant, rigid and autocratic attitudes leads to anger and assaults.						25686162			Adult//*Aggression//Female//*Hospitals, Psychiatric//Humans//Inpatients//Male//Middle Aged//*Physical Abuse//*Professional-Patient Relations//Psychiatric Nursing//Qualitative Research//*Social Environment//South Africa//Young Adult	BACKGROUND: Aggressive and violent behaviour of inpatients in mental health facilities disrupts the therapeutic alliance and hampers treatment. OBJECTIVES: The aim of the study was to describe patients' perceptions of the possible environmental and staff factors that might contribute to their aggressive and violent behaviour after admission to a mental health facility; and to propose strategies t…	2223-6279//van Wijk, Evalina//Traut, Annalene//Julie, Hester//Journal Article//South Africa//Curationis. 2014 Aug 14;37(1):1122. doi: 10.4102/curationis.v37i1.1122.				School of Nursing, University of the Western Cape. didier@telkomsa.net.							NLM	eng
J. Y. A. Zeng, F. R.//Xiang, Y. T.//Qi, Y. K.//Ungvari, G. S.//Newhouse, R.//Yu, D. S.//Lai, K. Y.//Yu, L. Y.//Ding, Y. M.//Tang, W. K.//Wu, P. P.//Hou, Z. J.//Chiu, H. F.	2013	Frequency and risk factors of workplace violence on psychiatric nurses and its impact on their quality of life in China	8	cross-sectional survey on psychiatric nurses	387 nurses	23%/77%	44% <30 y 38% 30-39 18% >40		sexual assault woth violencde, sexual harassment with physical contact, verbal harassment with secual content, non-sexual physical violence, verbal threat	self-report questionnaire	SF-36 to assess QOL	ns	College level or higher education: OR: 3.0 (1.03-8.9) p=0.045	Male: OR=2.5 (1.1-5.6) p=0.02		Working in rotation shifts: OR=4.7 (2.2-9.9) p<0.001						23850435			Adult//Aggression/psychology//China/epidemiology//Cross-Sectional Studies//Female//Health Surveys//Hospitals, Psychiatric/*statistics & numerical data//Humans//Male//Mentally Ill Persons/psychology//Middle Aged//Nursing Staff, Hospital/*psychology/statistics & numerical data//Occupational Health//Prevalence//Psychiatric Nursing//*Quality of Life//Risk Factors//Sexual Harassment/psychology/statist…	This study examined the frequency of violence on nurses in Chinese psychiatric hospitals and explored its risk factors and impact on nurses' quality of life (QOL). A survey was conducted with 387 frontline psychiatric nurses in China. Information about experience of workplace violence in the past 6 months, type of workplace violence, and demographic characteristics was collected by a questionnair…	1872-7123//Zeng, Jiao-Ying//An, Feng-Rong//Xiang, Yu-Tao//Qi, Yun-Ke//Ungvari, Gabor S//Newhouse, Robin//Yu, Doris S F//Lai, Kelly Y C//Yu, Liu-Yang//Ding, Yan-Ming//Tang, Wai-Kwong//Wu, Ping-Ping//Hou, Zhi-Jiaolong//Chiu, Helen F K//Comparative Study//Journal Article//Research Support, Non-U.S. Gov't//Ireland//Psychiatry Res. 2013 Dec 15;210(2):510-4. doi: 10.1016/j.psychres.2013.06.013. Epub 20…				Shenzhen Institute of Mental Health, Shenzhen Kangning Hospital & Shenzhen Mental Health Center, Shenzhen, China; Department of Psychiatry, Chinese University of Hong Kong, Hong Kong SAR, China.							NLM	eng
Staggs	2013	Nurse Staffing, RN Mix, and Assault Rates on Psychiatric Units	3	cohort prospectivce	3193 assaults										More staff leads to less assaults
L. S. Bowers, D.//Papadopoulos, C.//Iennaco, J. D.	2013	Correlation between levels of conflict and containment on acute psychiatric wards: the city-128 study	2	cohort							PCC-SR (Patient-Staff conflict checklist) ACMQ (Attituteds to containment measues questionnaire) ARDQ (Attituteds to Personality Disorder Questionnaire) WAS (Ward Atmosphere Scale) TCI (Team Climate Inventory) MLQ (Multifactor Leadership Questionnaire) MBI (Moslach Burnout Inventory)		More temporary staff: more aggression: F (df=3): 8.75 p<0.001More unqualified staff: more aggression: F (df=3): 6.64 p<0.001= temporary			On wards with high rates of conflict and high rates of containment: - high levels of unqualified staff - high levels of temporary staff - high total staff number						23370595			Aggression/*psychology//Attitude of Health Personnel//*Coercion//*Conflict (Psychology)//Cross-Sectional Studies//England//Hospital Units/*statistics & numerical data//Humans//Mental Disorders/*drug therapy//Nurse-Patient Relations//Patient Isolation/psychology/*statistics & numerical data//*Psychiatric Department, Hospital//Restraint, Physical/psychology/*statistics & numerical data//Retrospecti…	OBJECTIVE Attainment of safe, calm inpatient psychiatric wards that are conducive to positive therapeutic care is crucial. On such wards, rates of coerced medication, seclusion, manual restraint and other types of containment are comparatively low, and, usually, rates of conflict-for example, aggression, substance use, and absconding-are also low. Sometimes, however, wards maintain low rates of c…	1557-9700//Bowers, Len//Stewart, Duncan//Papadopoulos, Chris//Iennaco, Joanne DeSanto//RP-PG-0707-10081/Department of Health/United Kingdom//Journal Article//Research Support, Non-U.S. Gov't//United States//Psychiatr Serv. 2013 May 1;64(5):423-30. doi: 10.1176/appi.ps.201200328.				Department of Health Service and Population Research, Institute of Psychiatry, King's College London, 16 De Crespigny Park, London SE5 8AF, United Kingdom. len.bowers@kcl.ac.uk							NLM	eng
L. J. Bowers, K.//Quirk, A.//Wright, S.//Williams, H.//Stewart, D.	2013	Identification of the "minimal triangle" and other common event-to-event transitions in conflict and containment incidents	7	cohort	522				conflict= behaviour likely to harm patients or others, large list of conflict behaviours from PCC	Patient-Staff Conflict Checklist	PCC					In 64% of patient-shifts nothing happened Conflict behaviour that is likely to preced other conflicts: (attempted) absconding, verbal aggression, aggression to objects, physical aggression, self-harm, suicide attempt, exposing self, non-consensual sexual touching, smoking, refusing to get up, refusing regular medication, starting informal or formal care. Most common sequence is from verbal aggres…						23875553			Adult//Aggression/*psychology//Clinical Nursing Research//*Conflict (Psychology)//Cross-Sectional Studies//Female//*Hospitalization//Humans//Injections, Intramuscular//London//Male//Medication Adherence/psychology//Mental Disorders/*nursing/psychology//Middle Aged//Negotiating/methods/*psychology//Psychiatric Department, Hospital//Psychotropic Drugs/*administration & dosage//Risk Management//Stat…	Although individual conflict and containment events among acute psychiatric inpatients have been studied in some detail, the relationship of these events to each other has not. In particular, little is known about the temporal order of events for individual patients. This study aimed to identify the most common pathways from event to event. A sample of 522 patients was recruited from 84 acute psy…	1096-4673//Bowers, Len//James, Karen//Quirk, Alan//Wright, Steve//Williams, Hilary//Stewart, Duncan//RP-PG-0707-10081/Department of Health/United Kingdom//Journal Article//Research Support, Non-U.S. Gov't//England//Issues Ment Health Nurs. 2013 Jul;34(7):514-23. doi: 10.3109/01612840.2013.780117.				Institute of Psychiatry, London, UK. len.bowers@kcl.ac.uk							NLM	eng
C. B. Papadopoulos, L.//Quirk, A.//Khanom, H.	2012	Events preceding changes in conflict and containment rates on acute psychiatric wards	5	cohort	15,006 PCC-lists filled in						Patient-Staff Conflict Checklist-Shift Report (PCC-SR) qualitative semi-structured interviews					More conflicts when: there is a negative staff morale, staff-staff conflict, staffing changes result in negative impact, staff feeling pressured, high workload, staff feeling stressed. Less conflicts when: positive practice, increased staff activity, proactive ward manager, positive teamwork, staff feeling less pressured or having lower workload, staffing change with positive impact, staff feelin…						22227758			Adult//*Attitude of Health Personnel//Female//Health Facility Environment//Hospitals, Psychiatric/*organization & administration/statistics & numerical data//Humans//Interprofessional Relations//London//Longitudinal Studies//Male//Medical Staff, Hospital//Morale//*Nurse-Patient Relations//Nursing Staff, Hospital/organization & administration/*psychology//Nursing, Supervisory//Patient Isolation/st…	OBJECTIVE: The main objective of this study was to learn more about what increases or decreases the likelihood of patient conflict (such as verbal abuse, violence, and rule breaking) and containment (such as seclusion, manual restraint, and enforced medication) events in acute inpatient psychiatric wards. METHODS: Line graphs that mapped the total conflict and containment scores over two years on…	1557-9700//Papadopoulos, Chris//Bowers, Len//Quirk, Alan//Khanom, Husnara//Journal Article//Research Support, Non-U.S. Gov't//United States//Psychiatr Serv. 2012 Jan;63(1):40-7. doi: 10.1176/appi.ps.201000480.				Institute for Health Research, University of Bedfordshire, Putteridge Bury Campus, Bedfordshire, LU2 8LE, UK. chris.papadopoulos@beds.ac.uk							NLM	eng
L. C. Bowers, M.	2012	Nursing staff numbers and their relationship to conflict and containment rates on psychiatric wards-a cross sectional time series poisson regression study	5	cohort	15449 PCC-lists						Patient-Staff Conflict Checklist-Shift Report (PCC-SR)				More staff: more adverse events.							21813126			*Conflict (Psychology)//Cross-Sectional Studies//England//Nursing Staff, Hospital/*supply & distribution//Personnel Staffing and Scheduling//Poisson Distribution//*Psychiatric Department, Hospital//Regression Analysis//Workforce	BACKGROUND: The link between positive outcomes and qualified nurse staffing levels is well established for general hospitals. Evidence on staffing levels and outcomes for mental health nursing is more sparse, contradictory and complicated by the day to day allocation of staff resources to wards with more seriously ill patients. OBJECTIVE: To assess whether rises in staffing numbers precede or fol…	1873-491x//Bowers, Len//Crowder, Martin//Journal Article//Research Support, Non-U.S. Gov't//England//Int J Nurs Stud. 2012 Jan;49(1):15-20. doi: 10.1016/j.ijnurstu.2011.07.005. Epub 2011 Aug 2.				Institute of Psychiatry, Kings College London, United Kingdom. len.bowers@kcl.ac.uk							NLM	eng
Virtanen	2011	Overcrowding in psychiatric wards and physical assaults on staff: data-linked longitudinal study	7	retrospective cohort	1098 physicians, nurses	31%/69%			physical violence: kicking, hitting, threatening with a weapon			30-39: OR=1.04 (95% CI 0.69-1.57) 40-49: OR=0.66 (95% 0.44-1.01) 50-63: OR=0.54 (95% CI 0.34-0.86)		men: OR= 1.24 (95% CI 0.93-1.65)
R. B. Flannery, Jr.//LeVitre, V.//Rego, S.//Walker, A. P.	2011	Characteristics of staff victims of psychiatric patient assaults: 20-year analysis of the Assaulted Staff Action Program	6	cohort of nurses	2327	1158/1138		Sort of workers: - licensed clinicians and nurses: 31% - mental health workers 67% - support staff 14%	Physical assaults: 87% sexual assaults: 1% nonverbal intimidation: 2% verbal threats: 5%	ASAP report forms				Males were more likely to experience physical aggression (92%) and females were more likely to experience verbal threats (7%). Chi-square = 37.04, p<0.0001								20821050			Adult//Community Mental Health Centers/*statistics & numerical data//Female//Health Personnel/*psychology//Humans//Inpatients/psychology/statistics & numerical data//Interview, Psychological//Longitudinal Studies//Male//Mental Disorders/*psychology//Residence Characteristics/statistics & numerical data//Retrospective Studies//Risk Management//Time Factors//Violence/prevention & control/*statistic…	Psychiatric patient assaults on healthcare staff are a worldwide occupational hazard. This present 20-year, retrospective study examined the characteristics of these staff victims in one public-sector, health care system and assessed the psychological support provided to these victims by the post-incident Assaulted Staff Action Program (ASAP). An additional analysis compared the victim characteri…	1573-6709//Flannery, Raymond B Jr//LeVitre, Valerie//Rego, Stephany//Walker, Andrew P//Journal Article//United States//Psychiatr Q. 2011 Mar;82(1):11-21. doi: 10.1007/s11126-010-9153-z.				Worcester State Hospital, Massachusetts Department of Mental Health, Worcester, MA, USA. raymond_flannery@hms.harvard.edu							NLM	eng
W. C. H. Chen, C. J.//Chen, C. C.//Wang, J. D.	2011	The incidence and risk factors of workplace violence towards female nurses reported via internet in an acute psychiatric hospital	5	prospective cohort of female nurses	74	0/100%	33 (7.5)	46.7% schizophrenia 33.1% bipolar disorder	Physical violence verbal violence bullying and mobbing sexual harassment racial harassment	recall by nurses		not significant	Employment <6 years: ARR 3.08 (95% CI 1.47-6.44) for physical violence. Employment <6 years: ARR 2.07 (95% CI 1.13-3.80) for verbal violence.			Incidence rate: 11.4 per staff year (n=424 events) Married status: ARR 3.99 (95% CI 1.97-8.06) for physical violence. Married status: ARR: 2.05 (95% CI 1.13-3.73) for verbal violence. Educational level was not significant. Anxiety level moderate: ARR 2.75 (95% CI 1.14-6.61) for physical violence. Anxiety level high: ARR 3.00 (95% CI 1.21-7.44) for physical violence. Nurses without a previous expe…						24484367			Adult//Data Collection/methods//Female//Follow-Up Studies//*Hospitals, Psychiatric//Humans//Incidence//Internet//Models, Statistical//*Nursing Staff, Hospital//Prospective Studies//Risk Factors//Volunteers//Workplace Violence/*statistics & numerical data	The authors conducted a prospective follow-up study to explore incidence and risk factors related to workplace violence towards nurses. Seventy-seven volunteers were recruited to complete a baseline questionnaire. Participants then used a designated Web site to report violent incidents they encountered during a 6-month period. A generalized estimating equation was used for data analysis. A total …	Chen, Wen-Ching//Huang, Chuan-Ju//Chen, Chiao-Chicy//Wang, Jung-Der//Journal Article//Research Support, Non-U.S. Gov't//United States//Arch Environ Occup Health. 2011;66(2):100-6. doi: 10.1080/19338244.2010.511310.				a Institute of Occupational Medicine and Industrial Hygiene, College of Public Health , National Taiwan University , Taiwan.							NLM	eng
W. C. S. Chen, Y. H.//Lan, T. H.//Chiu, H. J.	2009	Incidence and risk factors of workplace violence on nursing staffs caring for chronic psychiatric patients in taiwan	4	cohort of nurses	167	37/63	< 30 y: 25% 40-44: 47% >44: 28%	85% schizophrenia	Physical violence verbal violence bullying an mobbing sexual harassment racial harassment		degree of anxiety with questionaire event form victim form perpetrator form	Physical violence: - <30 years: ARR=1.70 (95% CI 1.17-2.48) - >44 years: ARR=12/68 (95% CI 7.61-21.12) Verbal aggression: - <30 years: ARR=1.39 (95% CI 1.07-1.79) >44 years: ARR=26.58 (95% CI 18.73-37.71)	Physical violence: shorter employment: ARR= 1.23 (95% CI 1.32-1.18) Verbal aggression: shorter employment: ARR=1.19 (95% CI 1.23-1.16)	Physical violence: - female: ARR= 4.48 (95% CI 2.53-7.92) Verbal aggression: female : ARR= 15.64 (95% CI 9.21-26.84)		56% is a little worried about violence incidence= 5.8 incidents per staff-year (971 events) Physical violence: hogher level of anxiety: ARR=5.42 (95% CI 3.35-8.76) Verbal aggression: higher level of anxiety: ARR= 4.95 (95% CI 1.99-12.39) NO P-VALUES ARE GIVEN IN PAPER						20049226			Adaptation, Psychological//Adult//Aggression//Chronic Disease//Confidence Intervals//Female//Humans//Incidence//Male//*Mental Disorders//Mental Health//Middle Aged//Nursing Staff, Hospital/*statistics & numerical data//Occupational Exposure/adverse effects//*Professional-Patient Relations//Prospective Studies//Risk Factors//Sexual Harassment//Stress, Psychological/*epidemiology//Taiwan//Violence/…	This one-year follow-up study determined the incidence and risk factors of workplace violence against nursing staff in a psychiatric hospital. The cohort members had a website to report events whenever they came across violence. A total of 971 events were reported. The incidence rates of physical violence, verbal abuse, bullying/mobbing, sexual harassment, and racial harassment were 1.7, 3.7, 0.2…	1660-4601//Chen, Wen-Ching//Sun, Yu-Hua//Lan, Tsuo-Hung//Chiu, Hsien-Jane//Journal Article//Research Support, Non-U.S. Gov't//Switzerland//Int J Environ Res Public Health. 2009 Nov;6(11):2812-21. doi: 10.3390/ijerph6112812. Epub 2009 Nov 12.				Yuli Hospital, Department of Health, Executive Yuan, Taiwan. oldchen@ttyl.doh.gov.tw							NLM	eng
L. A. Bowers, T.//Simpson, A.//Jones, J.//Van Der Merwe, M.//Jeffery, D.	2009	Identifying key factors associated with aggression on acute inpatient psychiatric wards	8	Mulitvariate crosssectional design					Verbal abuse Aggression to objects Aggression to others	OAS	PCC-SR (Patient-Staff conflict checklist) ACMQ (Attituteds to containment measues questionnaire) ARDQ (Attituteds to Personality Disorder Questionnaire) WAS (Ward Atmosphere Scale) TCI (Team Climate Inventory) MLQ (Multifactor Leadership Questionnaire) MBI (Moslach Burnout Inventory)					Higher numbers of aggression when more nurses are present. Less aggression when better team functioning (TCI), more positive attitudes to difficult patients (APDQ), lower burnout (MBI) and more order and organization (WAS).						19363731			Aggression/*psychology//Alcohol Drinking/adverse effects//Attitude of Health Personnel//Attitude to Health//Commitment of Mentally Ill/statistics & numerical data//Cross-Sectional Studies//England/epidemiology//*Hospital Units/organization & administration//Humans//Inpatients/*psychology/statistics & numerical data//Mental Disorders/epidemiology/*psychology//Multivariate Analysis//Nursing Staff, …	Aggressive behaviour is a critical issue for modern acute psychiatric services, not just because of the adverse impact it has on patients and staff, but also because it puts a financial strain on service providers. The aim of this study was to assess the relationship of patient violence to other variables: patient characteristics, features of the service and physical environment, patient routines…	1096-4673//Bowers, Len//Allan, Teresa//Simpson, Alan//Jones, Julia//Van Der Merwe, Marie//Jeffery, Debra//Journal Article//England//Issues Ment Health Nurs. 2009 Apr;30(4):260-71. doi: 10.1080/01612840802710829.				St Bartholomew School of Nursing and Midwifery, City University, London, England. L.Bowers@city.ac.uk							NLM	eng
L. Bowers	2009	Association between staff factors and levels of conflict and containment on acute psychiatric wards in England	8	Mulitvariate crosssectional design					Verbal abuse Aggression to objects Aggression to others Conflicts are: aggression, rule breaking, drug and alcohol use, absconding, medication related, self-harm		PCC-SR (Patient-Staff conflict checklist) ACMQ (Attituteds to containment measues questionnaire) ARDQ (Attituteds to Personality Disorder Questionnaire) WAS (Ward Atmosphere Scale) TCI (Team Climate Inventory) MLQ (Multifactor Leadership Questionnaire) MBI (Moslach Burnout Inventory)	not significant	npt significant (fulltime equivalent nursing staff in post per bed)	35% male staff: r=0.221, p=0.01		APDQ: ns MBI: emtional exhaustion: ns MBI depersonalization: r=0.276 p=0.001 TCI: ns						19176418			Adult//Conduct Disorder/epidemiology/*prevention & control//Cross-Sectional Studies//England/epidemiology//Female//Hospitals, State//Humans//Male//Middle Aged//Personnel Staffing and Scheduling/*organization & administration//Professional-Patient Relations//Psychiatric Department, Hospital/*organization & administration//Regression Analysis//State Medicine//Surveys and Questionnaires	OBJECTIVE: Conflict (for example, aggression, substance use, and absconding) threatens the safety of patients and staff, and containment use (for example, coerced medication, special observation, and manual restraint) arouses strong feelings and is controversial. Previous work suggests that three staff factors have an impact on rates of these events: the positive appreciation of patients by staff…	1557-9700//Bowers, Len//Journal Article//Research Support, Non-U.S. Gov't//United States//Psychiatr Serv. 2009 Feb;60(2):231-9. doi: 10.1176/ps.2009.60.2.231.				Department of Mental Health and Learning Disability, City University, Philpot St., Whitechapel, London E1 2EA, United Kingdom. l.bowers@city.ac.uk							NLM	eng
E. P. Bimenyimana, M.//Myburgh, C.//van Niekerk, V.	2009	The lived experience by psychiatric nurses of aggression and violence from patients in a Gauteng psychiatric institution	4	qualitative descriptive	10 nurses	50%/50%	20-40				open interviews					Staff shortage and with that overwork, tiredness, job dissatisfaction contributes to aggression on the ward. So does a lack of good introduction for new nurses.						20225739			*Aggression//*Hospitals, Psychiatric//Humans//Nurse-Patient Relations//*Occupational Health//*Psychiatric Nursing//South Africa//*Violence	Caring for good people is difficult enough; to care for people who are either aggressive or violent is even more difficult. This is what psychiatric nurses working in the psychiatric institution in which research was done are exposed to on a daily basis. The aim of the research was to explore and describe the lived experience by psychiatric nurses of aggression and violence from patients in a Gau…	Bimenyimana, E//Poggenpoel, M//Myburgh, C//van Niekerk, V//Journal Article//South Africa//Curationis. 2009 Sep;32(3):4-13.				Department of Nursing Science, University of Johannesburg.							NLM	eng
H. Bilgin	2009	An evaluation of nurses' interpersonal styles and their experiences of violence	5	descriptive study	162 nurses	0%/100%	<40: 84%	psychosis 33% alcohol/drugs use disorder 24% neurosis 6% emergency 1% outpatient 9% geropsychiatry 3% forensic psychiatry 8.6% general psychiatry 15.4%			ISI (Interpersonal Style Inventory)					Most incidents hsppened in "orientation stage" of nurse-patient relationship (41%). More help-seeking behaviour: more exposed to verbal and physical assaults during career z=-2.03, p=0.04 Less sociable: more aggression in current post: z=-2.0 p=0.04 Less tolerable: more aggression in current post: z= 2.41 p=0.04						19363730			Adult//*Attitude of Health Personnel//Conflict (Psychology)//Empathy//Female//Humans//Male//Mental Disorders/nursing/psychology//Nurse's Role/psychology//*Nurse-Patient Relations//Nursing Methodology Research//Nursing Staff, Hospital/education/organization & administration/*psychology//Occupational Health/statistics & numerical data//Personality Inventory//Psychiatric Nursing/*organization & admi…	Nursing is a demanding and stressful occupation. Nursing staff is required and expected to develop an interpersonal style that conveys concern for mentally ill patients. This study is aimed at investigating whether staff attitudes and behaviours are related to assaults on nurses in psychiatric settings. One hundred, sixty-two nurses working in psychiatric hospitals participated in this descriptiv…	1096-4673//Bilgin, Hulya//Journal Article//Research Support, Non-U.S. Gov't//England//Issues Ment Health Nurs. 2009 Apr;30(4):252-9. doi: 10.1080/01612840802710464.				Florence Nightingale School of Nursing, Istanbul University, Istanbul, Turkey. hcbilgin@hotmail.com							NLM	eng
S. F. C. Knowles, S. M.//Brown, S. L.	2008	Sex differences in aggressive incidents towards staff in secure services	6	cohort	n=192 cases of physical aggression n=165 cases of verbal aggression	two female wards and two male wards	range 18-65	severe and enduring mental illness	verbal and physical aggression against other people	(	Incident reporting form (IR1)			Physical aggression: - 43.8% on male ward: 64.3% against male nurses 56.3% on female ward: 70.4% against female nurses Verbal aggression: - 49.7% on male ward: 39% against male nurses - 50.3% on female ward: 74.7% against female nurses. This difference remained significant after controlling for staffing ratios: aggression against same sex is more common.								352607017				Limited research is available regarding the impact of staff sex and the staff sex ratio on inpatient aggression. However, some research has suggested that opposite staff sex can help to prevent incidents of aggression by patients towards staff. This suggestion was explored in a medium secure unit in the North-West of England on two female wards and two male wards. This study examined the effects …			https://ovidsp.ovid.com/ovidweb.cgi?T=JS&CSC=Y&NEWS=N&PAGE=fulltext&D=emed10&AN=352607017//https://maastrichtuniversity.on.worldcat.org/atoztitles/link?sid=OVID:embase&id=pmid:&id=doi:10.1080%2F14789940801962130&issn=1478-9949&isbn=&volume=19&issue=4&spage=620&pages=620-631&date=2008&title=Journal+of+Forensic+Psychiatry+and+Psychology&atitle=Sex+differences+in+aggressive+incidents+towards+staff+i…		(Knowles) Department of Psychology, University of Central Lancashire, Preston, United Kingdom (Coyne) School of Family Life, Brigham Young University, Provo, UT, United States (Brown) Department of Psychology, University of Derby, Derby, United Kingdom						Embase	Ovid Technologies
R. B. Flannery, Jr.//Marks, L.//Laudani, L.//Walker, A. P.	2007	Psychiatric patient assault and staff victim gender: fifteen-year analysis of the Assaulted Staff Action Program (ASAP)	6	cohort	n=1572 patients n= 1588 staff victims	Patients: 806/766 Victims: 824/764	patients: 36 (11.74)	schizophrenia: 48% affective disorder: 15% personality disorder: 19% other: 16%	Physical assaults=unwanted contact with another person with intent to harm Sexual assaults= unwanted sexual contacts nonverbal intimidation= actions intended to threaten and/or frighten staff verbal threats= statements meant to frightem or threaten staff	Report forms designed for the Assaulted Staff Action Program (ASAP)				Same-gender assaults statistically significantly more frequent: chi-square (1, N=1551)=157.45 (p<0.0001)								17345159			Adult//Aggression/psychology//Community Mental Health Services/statistics & numerical data//Cost-Benefit Analysis//Crime Victims/psychology/*statistics & numerical data//Female//Health Personnel/*statistics & numerical data//Hospitalization/statistics & numerical data//Humans//Longitudinal Studies//Male//Medical Staff, Hospital/statistics & numerical data//Mental Disorders/*psychology//Personnel,…	Extensive, largely cross-sectional research has documented the continued occurrence of patient assaults on male and female staff. Different studies report either male or female staff to be at highest risk. Studies of same/different gender assaults which might more fully answer this question have been few. In these latter studies both male and female staff were at high risk for same gender assault…	Flannery, Raymond B Jr//Marks, Louise//Laudani, Lisa//Walker, Andrew P//Comparative Study//Journal Article//United States//Psychiatr Q. 2007 Jun;78(2):83-90. doi: 10.1007/s11126-006-9029-4.				Massachusetts Department of Mental Health, Boston, MA, USA. Raymond.Flannery@dmh.state.ma.us							NLM	eng
L. J. Bowers, D.//Simpson, A.//Daly, C.//Warren, J.//Nijman, H.	2007	Junior staffing changes and the temporal ecology of adverse incidents in acute psychiatric wards	4	retrospective analysis		57%/43%	36 (11.3), range 16-71	psychotic disorder: 54%	verbal abuse property damage physical assault self-harm absconding				After arrival of junior doctor on the ward: decrease in physical aggression in week 3: IRR=0.65, r2=0.003, p=0.036 After arrival of student nurses decrease in physical aggression in the following week: IRR=0.82, r2=0.004, p=0.014									17214751			Acute Disease//Adult//Aggression/psychology//Escape Reaction//Female//Humans//Incidence//Male//Mental Disorders/*nursing/psychology//Nursing Staff, Hospital//*Personnel Staffing and Scheduling//Personnel Turnover//*Psychiatric Department, Hospital//Retrospective Studies//Self-Injurious Behavior/*epidemiology/nursing/psychology//Time Factors//Violence/psychology/*statistics & numerical data//Workf…	AIM: This paper reports an examination of the relationship between adverse incident rates, the arrival of new junior staff on wards, and days of the week on acute psychiatric wards. BACKGROUND: Incidents of violence, absconding and self-harm in acute inpatient services pose risks to patients and staff. Previous research suggests that the arrival of inexperienced new staff may trigger more adverse…	Bowers, Len//Jeffery, Debra//Simpson, Alan//Daly, Christina//Warren, Jonathan//Nijman, Henk//Journal Article//Research Support, Non-U.S. Gov't//England//J Adv Nurs. 2007 Jan;57(2):153-60. doi: 10.1111/j.1365-2648.2006.04101.x.				Psychiatric Nursing, St Bartholomew School of Nursing and Midwifery, City University, London, UK. l.bowers@city.ac.uk							NLM	eng
L. A. Bowers, T.//Simpson, A.//Nijman, H.//Warren, J.	2007	Adverse incidents, patient flow and nursing workforce variables on acute psychiatric wards: the Tompkins Acute Ward Study	4	cohort	n=26. serious untowards incidents (requiring medical care) n=370 total incidents				verbal abuse property damage physical assault self-harm absconding	nurse reports						Increase in total staff absence is predictor for total incidents: IRR 1.11 (95% CI 1.06-1.16) Physical aggression: total staff absence increases risk						17333953			Absenteeism//Acute Disease//Adult//Aggression/*psychology//England//*Escape Reaction//Female//Humans//Male//Mental Disorders/*epidemiology/nursing/psychology//Nursing Staff, Hospital/*statistics & numerical data//Patient Admission/statistics & numerical data//Patient Discharge/statistics & numerical data//Personnel Turnover//*Psychiatric Department, Hospital//Psychotic Disorders/epidemiology/nurs…	BACKGROUND: Adverse incidents (violence, self-harm and absconding) can cause significant harm to patients and staff, are difficult to predict, and are driving an increase in security measures and defensive practice. AIMS: To explore the relationship between adverse incidents on acute psychiatric wards, admissions and nursing workforce variables. METHODS: A retrospective analysis of officially col…	Bowers, Len//Allan, Teresa//Simpson, Alan//Nijman, Henk//Warren, Jonathan//Journal Article//Research Support, Non-U.S. Gov't//England//Int J Soc Psychiatry. 2007 Jan;53(1):75-84. doi: 10.1177/0020764007075011.				St Bartholomew School of Nursing and Midwifery, City University, London, UK. L.Bowers@city.ac.uk							NLM	eng
G. D. Carlsson, K.//Ekebergh, M.//Dahlberg, H.	2006	Patients longing for authentic personal care: a phenomenological study of violent encounters in psychiatric settings	3	reflective lifeworld approach (qualitative interviews)	9	2021-02-07	range 20-48									Patients describe that violence occurs because of tension between authentic personal care (straightforward, sincere engagement, respect, being present, being moved by patient's suffering) and detached impersonal care (uncontrolled, full of risk, with fear of abandonment and feelings of insecurity).						16484171			Adult//Attitude of Health Personnel//Empathy//Female//Hospitals, Psychiatric//Humans//Male//Mental Disorders/*nursing/psychology//Middle Aged//*Nurse-Patient Relations//Prisoners/psychology//Sweden//Violence/*prevention & control/*psychology	This article focuses on patients' violence against caregivers. Several studies show that violence and threats within the health care setting are an increasing problem. Encounters that become violent have been the issue of many debates but the phenomenon is still not fully understood. It is important to understand the course of events in violent encounters, both for the sake of the patients and th…	Carlsson, Gunilla//Dahlberg, Karin//Ekebergh, Margaretha//Dahlberg, Helena//Journal Article//England//Issues Ment Health Nurs. 2006 Apr;27(3):287-305. doi: 10.1080/01612840500502841.				Boras University College, Department of Health Sciences, Allegatan, Boras, Sweden. gunilla.carlsson@hb.se							NLM	eng
S. Trenoweth	2003	Perceiving risk in dangerous situations: risks of violence among mental health inpatients	1	qualitative descriptive	10						Open interviews					Nurses state that important for assessing the risk of violence is: - Knowing the patient: knowing the background, beliefs, the current mental health and recent history of violent behaviour reduces the risk of violence. - Tuning in: nurses closely oberve the situation as a whole, but also the patient and the search for causes of violence during an incident. - Considering the possibilities: nurses …						12680972			Humans//Mental Disorders/*nursing//Nurse-Patient Relations//Nursing Staff, Hospital/*psychology//Occupational Exposure/*prevention & control//Patient Care Team//Risk Assessment//Risk Factors//Violence/*psychology	BACKGROUND: Violence in British psychiatric hospitals appears to be escalating, with nursing staff the most frequent victims of assault. There is also public concern about violence on the part of individuals with mental health problems. In this climate, assessing a patient's risk of violent behaviour has become an important part of mental health care. However, little research has been published i…	Trenoweth, Steve//Journal Article//Research Support, Non-U.S. Gov't//England//J Adv Nurs. 2003 May;42(3):278-87.				Thames Valley University/West London Mental Health NHS Trust, Southall, UK. steve.trenoweth@wlmht.nhs.uk							NLM	eng
R. R. A. A. Hamadeh, B.//Al Ansari, A.	2003	Assaults and nonpatient-induced injuries among psychiatric nursing staff in Bahrain	3	cohort of nurses	190	43.4%/56.6%			Assault= incidents when patient used physical force with their bodies or an object to harm a staff member					Assault rates highest in males: RR=1.81 (95% CI 1.00-3.25)								12746182			Adult//Bahrain/epidemiology//Female//Humans//Middle Aged//Nurse-Patient Relations//Occupational Diseases/*epidemiology//Psychiatric Nursing/*statistics & numerical data//Violence/*prevention & control/*statistics & numerical data//Wounds and Injuries/*epidemiology	This retrospective study of incident reports at the psychiatric hospital in Bahrain was carried out to describe nursing staff injuries that were reported during 1992-1999. The average assault rate (4.4%) was much lower than that reported in Western countries. Of the 111 injuries, 44.0% occurred in wards assigned for patients with acute conditions, 27.5% in chronic condition wards, 5.5% in outpati…	Hamadeh, Randah R//Al Alaiwat, Basema//Al Ansari, Ahmed//Journal Article//England//Issues Ment Health Nurs. 2003 Jun;24(4):409-17.				Arabian Gulf University, Manama, Bahrain. randah@agu.edu.bh							NLM	eng
Omerov	2002	Incidents of violence in psychiatric inpatient care	5	retrospective cohort	137 incidents of violence		violent patients 41 (med. 36, range 17-84)			SOAS				Of the male patients, 67% was violent against female staff and 33% to male staff. Of the female patients, 93% was violent to female staff. Correlation between gender of staff and patient is r=0.32 p<0.001
K. B. Spokes, K.//Lowe, T.//Jones, J.//Illingworth, P.//Brimblecombe, N.//Wellman, N.	2002	HOVIS -- The Hertfordshire/Oxfordshire Violent Incident Study	2	cohort study	108 nurses		35 (range 19-58)				Staf Interview Form State Trait Anger Expression Inventory (STAXI) RAMAS Anger Assessment Profile (RAAP)					Administration of medication was mentioned by staff as cause of an incident (n=16, means 16 mentioned this) Detention under mental health act n=15						11966990			Adult//Female//Hospitalization//Hospitals, Psychiatric//Humans//Male//Mental Disorders/rehabilitation//*Mental Health Services//Middle Aged//Nurse-Patient Relations//Psychiatric Nursing//United Kingdom/epidemiology//Violence/*psychology/*statistics & numerical data//Workforce	Violence in psychiatric inpatient units is a major and growing problem. Research interest has primarily focussed on patient characteristics. The role of staff factors and the antecedents of violent incidents has been neglected, despite the fact that staff factors and behaviour may be more readily amenable to change than patient characteristics. The HOVIS study sought to obtain the views of a samp…	Spokes, K//Bond, K//Lowe, T//Jones, J//Illingworth, P//Brimblecombe, N//Wellman, N//Journal Article//Research Support, Non-U.S. Gov't//England//J Psychiatr Ment Health Nurs. 2002 Apr;9(2):199-209.				West Herts Community Health NHS Trust, St Albans, Oxford, UK.							NLM	eng
Chou	2002	Factors relevant to patient assaultive behavior and assault in acute inpatient psychiatric units in Taiwan	7	case-control	287 patients, 855 assaults, 97 nurses	nurses: 93.7% female	patients 33.6	mostly schizophrenia	physical assaults to otyhers and to objects	SOA, OAS	Patient Characteristic Form (PCF) Evironmental Assessment Questionnaire (EAQ)	OR=0.65 (95% CI 0.47-0.91) p=0-.011	OR=0.91 (95% CI 0.84-0.98) p=0.011	not significant		Prevention training: OR=7.73 (95% CI 1.16-9.68) p=0.010
N. E. Sjostrom, D. N.//Malm, U.//Beskow, J.	2001	Violence and its prediction at a psychiatric hospital	4	cohort	Staff: 185 before and 144 after training. Patients: 211 before and 175 after training, with n=47 in both groups		patients: 48 (range 19-90) before and 40 (range 22-86) after training of staff, no significant difference.	schizophrenia: 36% and 27% other psychotic disorders: 24% and 29% alcohol or substance abuse: 17% and 16% depression: 1% and 16% personality disorder: 3% and 3% other 7% and 9% (before and after trainig of staff)		SDAS SOAS			Specific training of staff did not decrease number of patients that became aggressive. Did decrease number of incidents reported on SOAS from n=292 to n=27. (probably due to less registration)									11777736			Adult//Aged//Aged, 80 and over//Female//Hospitals, Psychiatric/*statistics & numerical data//Humans//Incidence//Inpatients/*psychology//*Inservice Training//Male//Middle Aged//Outcome and Process Assessment (Health Care)//Personnel, Hospital/education//Professional-Patient Relations//Prognosis//Psychiatric Status Rating Scales//Sweden/epidemiology//Violence/*prevention & control/*statistics & num…	Aggressive behaviour in psychiatric inpatients was assessed before and after a training course for staff members. The Social Dysfunction Aggression Scale (SDAS) was used to report and assess aggressive behaviour over time, and the Staff Observation Aggression Scale (SOAS) to report and assess single aggressive incidents. In addition, the numbers of nursing staff members who were on sick leave bec…	Sjostrom, N//Eder, D N//Malm, U//Beskow, J//Comparative Study//Journal Article//France//Eur Psychiatry. 2001 Dec;16(8):459-65.				Goteborg University, Institute of Clinical Neuroscience, Department of Psychiatry, Sahlgrenska Hospital, S-413 45 Goteborg, Sweden. Nils.Sjostrom@neuro.gu.se							NLM	eng
Shepherd	1999	Putting aggression into context: An investigation into contextual factors influencing the rate of aggressive incidents in a psychiatric hospital	3	retrospective cohort	130 incidents caused by 72 patients	of violent patients: 67/33	of violent patients: 38 (13.7) range 18-85	88.9% of violent patients diagnosed with schizophrenia						34% of male staff was victim of violence and 7% of female staff: significant difference. Chi-sq=8.56, df=1, p<0.01

## Sheet: Prevalence
Author	Year	Title	MOQUE	Study design	n=	Gender male/female	Age (SD)	Diagnosis	Sort of aggression	Aggression measured	Other Questionairres	Prevalence
S. F. K. Niu, S. F.//Tsai, H. T.//Kao, C. C.//Traynor, V.//Chou, K. R.	2019	Prevalence of workplace violent episodes experienced by nurses in acute psychiatric settings	6	cross-sectional	429 nurses	8.7%91.3%	34.33 (8.66)		Physical violence is the use of physical force against another person or group that results in physical, sexual or phycological harm			55.7% experienced physical violence of which 25.2% got injured in some way.													Nurses who experience workplace violence exhibit compromised care quality and decreased work morale, which may increase their turnover rate. This study explored prevalence of workplace violence, the reaction of victims, and workplace strategies adopted to prevent violence among acute psychiatric settings in northern Taiwan. A cross-sectional study was conducted, which consisted of 429 nurses who …	1932-6203//Niu, Shu-Fen//ORCID: http://orcid.org/0000-0002-0405-1214//Kuo, Shu-Fen//Tsai, Hsiu-Ting//Kao, Ching-Chiu//Traynor, Victoria//Chou, Kuei-Ru//Journal Article//United States//PLoS One. 2019 Jan 24;14(1):e0211183. doi: 10.1371/journal.pone.0211183. eCollection 2019.				Post-Baccalaureate Program in Nursing, College of Nursing, Taipei Medical University, Taipei, Taiwan.//Department of Nursing, Taipei Medical University-Shuang Ho Hospital, Taipei, Taiwan.//College of Nursing, Taipei Medical University, Taipei, Taiwan.//Department of Nursing, Wan Fang Hospital, Taipei Medical University, Taipei, Taiwan.//School of Nursing, Science Medicine and Health, University o…							NLM	eng
B. X. S. Yang, T. E.//Petrini, M. A.//Morris, D. L.	2018	Incidence, Type, Related Factors, and Effect of Workplace Violence on Mental Health Nurses: A Cross-sectional Survey	8	exploratory descriptive	245 (staff)	33.4%/66.8%	31.4 (7.43) range 19-59	schiophrenia spectrum and other psychotic disorders and depression is majority others were substance-related disorders, trauma-and stress-related disorders, eating disorders, neurocognitive disorders			Worplace Violence Questionnaire The Maslach Burnout Inventory - General Survey (MBI-GS)	one incident of workplace violence experienced: 94.6% of staff verbal aggression: 92.1% sexual haressment: 63.4% physical attack: 81.9%												Adult//Aggression/psychology//Burnout, Professional/prevention & control/*psychology//China//Cross-Sectional Studies//Female//Humans//Incidence//Male//Nursing Staff, Hospital/*psychology//*Psychiatric Nursing//Sex Factors//Surveys and Questionnaires//Workplace Violence/prevention & control/*psychology//*Aggression//*Burnout//*China//*Mental health//*Nurses//*Workplace violence	OBJECTIVE: Workplace violence and its impact on mental health nurses have yet to be thoroughly explored in China. This study aims to investigate the incidence, type, related factors, and effects of workplace violence on mental health nurses as well as identifying coping strategies. METHODS: A researcher - designed workplace violence questionnaire and the Maslach Burnout Inventory-General Survey w…	1532-8228//Yang, Bing Xiang//Stone, Teresa E//Petrini, Marcia A//Morris, Diana L//Journal Article//Research Support, Non-U.S. Gov't//United States//Arch Psychiatr Nurs. 2018 Feb;32(1):31-38. doi: 10.1016/j.apnu.2017.09.013. Epub 2017 Sep 21.				Zhongnan Hospital of Wuhan University, Wuhan, China; Faculty of School of Health Sciences, Wuhan University, Wuhan, China.//Faculty of Nursing, Chiang Mai University, Thailand.//Zhongnan Hospital of Wuhan University, Wuhan, China; Faculty of Nursing, Chiang Mai University, Thailand. Electronic address: petrinima2012@gmail.com.//Frances Payne Bolton School of Nursing, USA; University Center on Agi…							NLM	eng
M. v. M. Winje, S.//Gjestad, R.//Urheim, R.//Rypdal, K.	2018	Staff members' evaluation of inpatients' motivation for aggression-the roles of staff restrictions and aggression severity	5	cross-sectional	67	57/10	32 (9.63)	schizophrenia (59.7%) bipolar disorder (6.0%) other psychotic disorder (17.9%) Major mental disorder and personality disorder (43.2%)	Aggressive incidents: any verbal, nonverbal or physical behaviour that was threatening to or did harm self, others or property	Visual Analog Scale (VAS) for severety of the incident Zstaff Observation Aggression Scale-Revised (SOAS-R)	Aggressive Incident Motivation Evaluation Scale (AIMES) Ward location Number of aggressive incidents per patient Patient gender	40% of patients involved in 10 or less incidents																					Group Inclusion								619735165				Improved understanding of inpatient aggression can come from systematic assessment of motivation for aggressive incidents. This study investigates staff members' evaluation of motivation for aggressive incidents, and how such evaluations are influenced by staff restrictions and aggression severity. Staff reports of aggressive incidents in a secure psychiatric unit were collected in clinical pract…			https://ovidsp.ovid.com/ovidweb.cgi?T=JS&CSC=Y&NEWS=N&PAGE=fulltext&D=emexa&AN=619735165//https://maastrichtuniversity.on.worldcat.org/atoztitles/link?sid=OVID:embase&id=pmid:&id=doi:10.1080%2F14789949.2017.1410563&issn=1478-9949&isbn=&volume=29&issue=3&spage=419&pages=419-433&date=2018&title=Journal+of+Forensic+Psychiatry+and+Psychology&atitle=Staff+members%27+evaluation+of+inpatients%27+motivat…
G. V. Menculini, N.//Lanzi, R.//Pomili, G.//Moretti, P.//Tortorella, A.	2018	Involuntary hospitalization and violent behaviors: medical act or social control? A 3-Year Retrospective Analysis	6	retrospective cohort with medical records	160			psychomotor agitation or behavioral disturbances as reason for admission,particularly due to substance or alcohol use			PANSS BPRS CGI	55% showed violent behaviour at the moment of admission or in the previous 30 days																					Group Inclusion								30439832				BACKGROUND: The present retrospective study is aimed at assessing the clinical and psychopathological correlates of violent behaviors in a sample of acute involuntary committed inpatients. SUBJECTS AND METHODS: Involuntary inpatients were retrospectively assessed for the presence of violent behaviors. Patients with and without overt hetero-aggressive behaviors were compared according to socio-dem…	Menculini, Giulia//Verdolini, Norma//Lanzi, Roberta//Pomili, Giorgio//Moretti, Patrizia//Tortorella, Alfonso//Journal Article//Croatia//Psychiatr Danub. 2018 Nov;30(Suppl 7):488-494.
M. T. Al-Azzam, L.//Sulaiman, M.//Al-Sagarat, A. Y.//Harb, E.	2017	Prevalence and Risk Factors ofWorkplace Violence towardMental Health Staff Departments in Jordanian Hospitals	6	cross-sectional correlational study	262	52%/48%	37.05 (6.63) range 22-53		verbal violence, physical violence or both	self-designed report	self-designed report	n=176 experienced workplace violence in the last 12 months Incidence was 146 per 1000 case-years 19.8% of participants were exposed to violence twice in the last year												Adult//Aggression//Cross-Sectional Studies//Female//Hospitals, Psychiatric/*statistics & numerical data//Humans//Jordan//Logistic Models//Male//Mental Health Services//Middle Aged//*Nursing Staff, Hospital//Risk Management/*statistics & numerical data//Self Report//Workplace Violence/legislation & jurisprudence/prevention & control/*statistics &//numerical data//hospitals//mental health//nurses//…	PURPOSE: The purpose was to assess the mental health nurses' perspectives of workplace violence in mental health departments in Jordan. DESIGN AND METHODS: A cross-sectional correlation study was utilized to address the study's purposes. Data were collected using self-reported questionnaires from nurses working in governmental mental health departments in Jordan. FINDINGS: The findings indicated …	1744-6163//Al-Azzam, Manar//ORCID: http://orcid.org/0000-0002-3997-3913//Al-Sagarat, Ahmad Yahya//Tawalbeh, Loai//Poedel, Robin J//Journal Article//United States//Perspect Psychiatr Care. 2018 Oct;54(4):477-487. doi: 10.1111/ppc.12250. Epub 2017 Oct 27.				Department of Community and Psychiatric Mental Health, Princess Salam Faculty of Nursing, Al al-Bayt University, Mafraq, Jordan.//Department of Community and Psychiatric Mental Health, Faculty of Nursing, Mutah University, Al-Karak, Jordan.//Department of Adult Health, Princess Salam Faculty of Nursing, Al al-Bayt University, Mafraq, Jordan.//Department of Family & Community Health, University of…							NLM	eng
V. W. Pekurinen, L.//Virtanen, M.//Kivimaki, M.//Vahtera, J.//Valimaki, M.	2017	Patient Aggression and the Wellbeing of Nurses: A Cross-Sectional Survey Study in Psychiatric and Non-Psychiatric Settings	3	cross-sectional;	923	52%/75%	43.98 (10.86)	31% practical nurses 59% registered or specialized nurses 10% head nurses	Mental abuse, physical violence, assualts on property, armed threats		Self-health General health Questionnaire Jenkins sleep SCale Work Ability Indez	Experience of some sort of aggression in past 12 months: 65% Assault on ward property: 49% Mental abuse: 61% Physical assault: 38% Armed threat: 5%												Adult//*Aggression//Cross-Sectional Studies//Female//Finland/epidemiology//Humans//Male//Mental Health//Middle Aged//Nurses/psychology/*statistics & numerical data//Prevalence//Sleep Wake Disorders/epidemiology//Stress, Psychological/epidemiology//Surveys and Questionnaires//Workplace Violence/psychology/*statistics & numerical data//*non-psychiatric nurses//*occupational health//*patient aggress…	Wellbeing of nurses is associated with patient aggression. Little is known about the differences in these associations between nurses working in different specialties. We aimed to estimate and compare the prevalence of patient aggression and the associations between patient aggression and the wellbeing of nurses in psychiatric and non-psychiatric specialties (medical and surgical, and emergency m…	1660-4601//Pekurinen, Virve//Orcid: 0000-0002-2133-2931//Willman, Laura//Virtanen, Marianna//Kivimaki, Mika//Vahtera, Jussi//Valimaki, Maritta//MR/K013351/1/Medical Research Council/United Kingdom//Journal Article//Switzerland//Int J Environ Res Public Health. 2017 Oct 18;14(10). pii: ijerph14101245. doi: 10.3390/ijerph14101245.				Department of Nursing Science, University of Turku, 20520 Turku, Finland. vimapek@utu.fi.//Department of Nursing Science, University of Turku, 20520 Turku, Finland. laura.k.willman@utu.fi.//Finnish Institute of Occupational Health, 00250 Helsinki, Finland. marianna.virtanen@ttl.fi.//Finnish Institute of Occupational Health, 00250 Helsinki, Finland. mika.kivimaki@helsinki.fi.//Department of Epidem…							NLM	eng
W. Z. Mi, S.//Liu, Q.//Yang, F.//Wang, Y.//Li, T.//Mei, Q.//He, H.//Chen, Z.//Su, Z.//Liu, T.//Xie, S.//Tan, Q.//Zhang, J.//Zhang, C.//Sang, H.//Chen, W.//Shi, L.//Li, L.//Shi, Y.//Guo, L.//Zhang, H.//Lu, L.	2017	Prevalence and risk factors of agitation in newly hospitalized schizophrenia patients in China: An observational survey	11	Cross-sectional	1288 (665 agitated)	715(51.07%)/673(48.93%)	34.59 (12.12)	schizophrenia (100%)	physical and verbal aggression to self, others or objects	MOAS	Behavioural Activity Rating scale PANSS-EC	agitation = 47.50% (range 27-88 between hospitals)																					Group Inclusion								28463820			Adult//Aggression//China/epidemiology//Female//Humans//Inpatients/*psychology//Male//Middle Aged//Prevalence//Psychiatric Status Rating Scales//Psychomotor Agitation/*epidemiology/*psychology//Risk Factors//Schizophrenia/*complications//*Schizophrenic Psychology//Surveys and Questionnaires//Treatment Outcome//*Agitation//*Prevalence//*Risk factor//*Schizophrenia	This multi-center observational study investigated the prevalence of agitation in newly hospitalized schizophrenia patients in China and its potential risk factors. It was performed in 2014 and covered 14 hospitals. Newly hospitalized patients with schizophrenia or suspected schizophrenia who met the diagnostic criteria of the International Statistical Classification of Diseases and Related Healt…	1872-7123//Mi, Weifeng//Zhang, Suzhen//Liu, Qi//Yang, Fude//Wang, Yong//Li, Tao//Mei, Qiyi//He, Hongbo//Chen, Zhiyu//Su, Zhonghua//Liu, Tiebang//Xie, Shiping//Tan, Qingrong//Zhang, Jinbei//Zhang, Congpei//Sang, Hong//Chen, Wenhao//Shi, Le//Li, Lingzhi//Shi, Ying//Guo, Lihua//Zhang, Hongyan//Lu, Lin//Journal Article//Observational Study//Ireland//Psychiatry Res. 2017 Jul;253:401-406. doi: 10.1016/…
D. S. Ben-Zeev, E. A.//Brian, R. M.//Mistler, L. A.//Campbell, A. T.//Wang, R.	2017	Use of Multimodal Technology to Identify Digital Correlates of Violence Among Inpatients With Serious Mental Illness: A Pilot Study	9	Prospective EMA	27 patients (588 questionaires)	15 (80%)/20%	33 (11.13)	schizophrenia (54%) bipolar disorder (9%) schizoaffective disorder (14%)			Psychotic symptom rating scale Beck Depression Inventory-Second edition (BDI-II) Green-Paranoid Thought scale (G-PTS)	14 patients (52%) had at least one event of violent behaviour (with a total of 110 incidents)																					Group Inclusion	PMC5891222				NIHMS942633			28669285			Adult//Female//*Hospitals, Psychiatric//Humans//*Inpatients//Male//Mental Disorders/*physiopathology//Middle Aged//*Mobile Applications//Monitoring, Ambulatory/*methods//Pilot Projects//*Violence//Young Adult//Hospitalization//Schizophrenia//State hospitals//Violence/aggression	OBJECTIVE: The study examined multimodal technologies to identify correlates of violence among inpatients with serious mental illness. METHODS: Twenty-eight high-risk inpatients were provided with smartphones adapted for data collection. Participants recorded their thoughts and behaviors by using self-report software. Sensors embedded in each device (microphone and accelerometers) and throughout …	1557-9700//Ben-Zeev, Dror//Scherer, Emily A//Brian, Rachel M//Mistler, Lisa A//Campbell, Andrew T//Wang, Rui//P30 DA029926/DA/NIDA NIH HHS/United States//Journal Article//United States//Psychiatr Serv. 2017 Oct 1;68(10):1088-1092. doi: 10.1176/appi.ps.201700077. Epub 2017 Jul 3.
C. J. George, T. R.//Kumar, A. V.	2016	Pattern and correlates of agitation in an acute psychiatry in-patient setting in a teaching hospital	7	cross-sectional	272	64%/36%	37.89 (13.88)	substance use disorder schizophrenia bipolar disorder other	verbal agitation non goal directed agitation goal directed physical agitation	17-item list derived from Overt Agitation Severity Scale Brief Agitation Rating Scale Cohen-Mansfield Agitation Rating Scale		Verbal agitation: n=28, 10.3%, non-goal directed agitation: n=37, 13.6%, goal-directed physical agitation: n=19 (7%)												Adult//Aggression/*psychology//Female//Hospitals, Teaching//Humans//Inpatients//Male//Middle Aged//Prevalence//Psychomotor Agitation/diagnosis/*epidemiology//Violence/*psychology//Young Adult//Acute psychiatry inpatients//Agitation	Agitation among psychiatry inpatients can be a distressing and burdensome entity for patients, caregivers and staff. It has been poorly studied in low-middle income countries such as India both within acute care as well as long stay settings. 272 psychiatry admissions had 19.9% prevalence of agitation with the most common form being non goal directed physical agitation (13.6%). Episodes of agitat…	1876-2026//George, Christina//Jacob, Tisha Rachel//Kumar, Arun V//Journal Article//Netherlands//Asian J Psychiatr. 2016 Feb;19:68-72. doi: 10.1016/j.ajp.2015.11.010. Epub 2015 Dec 13.				Department of Psychiatry, Dr. SMCSI Medical College, A1, Aiswarya Nagar, Kesavadasapuram, Pattom PO, 695504 Thiruvananthapuram, Kerala, India. Electronic address: mukkath@yahoo.com.//Department of Psychiatry, Dr. SMCSI Medical College, A1, Aiswarya Nagar, Kesavadasapuram, Pattom PO, 695504 Thiruvananthapuram, Kerala, India.							NLM	eng
R. S. Bilici, M.//Izci, F.	2016	Levels of the Staff's Exposure to Violence at Locked Psychiatric Clinics: A Comparison by Occupational Groups	5	cohort	62 nurses 50 physicians 25 health officers	38.7/61.3	33.13 (8.16) range 20-60		verbal aggression/swearing, threatening, physical contact, minor injuries, serious injuries, sexual assault			More serious injuries to men: 13.2% vs 3.6%: chi square=8.830, p=0.004. More assaults to nursing assistants and nurse/health officers than physicians: Physical contactL: 72% vs 51.6% vs 42% chi square=27.370 p=0.001 Serious injuries: 28% vs 4.9% vs 6% chi square=10.591 p=0.010. There is a positive correlation between assaults and term of employment: longer employment = more chance of assault.												Adult//Exposure to Violence/*statistics & numerical data//Female//Humans//Male//*Medical Staff, Hospital//Middle Aged//*Nursing Staff, Hospital//Sex Factors//Workplace Violence/*statistics & numerical data//Young Adult	This study explored the rates of exposure to violence among physicians, nurses, and other health care staff members working at the locked psychiatric clinics, to examine the quantity and types of violence exposed, and to compare occupational groups by the level of exposure to violence. In parallel with the existing literature, the present study supports the proposition that physicians and nurses …	1096-4673//Bilici, Rabia//Sercan, Mustafa//Izci, Filiz//Comparative Study//Journal Article//England//Issues Ment Health Nurs. 2016 Jul;37(7):501-6. doi: 10.3109/01612840.2016.1162883. Epub 2016 Apr 22.				b Erenkoy Mental Health Training and Research Hospital , Department of Psychiatry , Istanbul , Turkey.//c Abant Izzet Baysal University , School of Medicine, Department of Psychiatry , Bolu , Turkey.//a Istanbul Bilim University , School of Medicine, Department of Psychiatry , Istanbul , Turkey.							NLM	eng
M. L. Ridenour, M.//Hendricks, S.//Hartley, D.//Rierdan, J.//Zeiss, R.//Amandus, H.	2015	Incidence and risk factors of workplace violence on psychiatric staff	9	cohort study	284 nurses	85(30%)/198(70%)	20-29 n=15(5%) 30-39 n=43(15%) 40-49 n=77 (87%) 50-59 n=109 (38%) >60 n=50(14%)	Veterans	Verbal and physical aggression	MOAS		85.2% of nurses experienced at least 1 assault of patients In 30 days of survey												Adult//Diagnosis-Related Groups//Female//Humans//Incidence//Male//Mental Disorders/psychology//Middle Aged//Personnel, Hospital/*statistics & numerical data//Psychiatric Department, Hospital/*statistics & numerical data//Psychiatry/*statistics & numerical data//Risk Factors//Time Factors//Workplace Violence/*statistics & numerical data//Young Adult//Aggression//nursing//training	BACKGROUND: A study by Hesketh et al. found that 20% of psychiatric nurses were physically assaulted, 43% were threatened with physical assault, and 55% were verbally assaulted at least once during the equivalent of a single work week. From 2005 through 2009, the U.S. Department of Justice reported that mental health occupations had the second highest average annual rate of workplace violence, 21…	1875-9270//Ridenour, Marilyn//Lanza, Marilyn//Hendricks, Scott//Hartley, Dan//Rierdan, Jill//Zeiss, Robert//Amandus, Harlan//CC999999/Intramural CDC HHS/United States//Journal Article//Netherlands//Work. 2015;51(1):19-28. doi: 10.3233/WOR-141894.				Division of Safety Research, National Institute for Occupational Safety and Health, Morgantown, WV, USA.//Edith Nourse Rogers Memorial Veterans Hospital, Bedford, MA, USA.//University of Massachusetts, Boston, MA, USA.//Veterans Health Administration, Washington, District of Columbia, CO, USA.							NLM	eng
C. O. S. Gunenc, L. E.//Dickens, G. L.	2015	Prevalence and predictors of verbal aggression in a secure mental health service: Use of the HCR-20	6	cohort	613 patients	68%/32%	38.6 (15.5)	schizophrenia, schizotypal or delusional disorder: 55% disorders of adult personality and behaviour: 37% metnal retardation 18% substance use 16% disorder of psychological development 15% organic disorder 10% mood disorder 8% behaviour and emotional disorder with onset in childhood 5% neurotic, stressrelated and somatoform disorder 3%	Verbal aggression: mild, severe or any aggression	OAS	HCR-20	341 patients were responsible for 1594 incidents of verbal aggression: 33% mild verbal aggression and 50% severe.												Adult//*Aggression/psychology//Female//Humans//Inpatients/psychology/statistics & numerical data//Male//*Mental Health Services//Prevalence//Psychiatric Status Rating Scales//Risk Factors//*Verbal Behavior//aggression//inpatient//language//nurses//risk management	Despite evidence about the negative effects of verbal aggression in mental health wards there is little research about its prevalence or about the factors that predict the behaviour among inpatients. This study aimed to determine the prevalence of verbal aggression in a secure mental health service, and to examine the relationship of verbal aggression with risk factors for aggression in the risk …	1447-0349//Gunenc, Cevher//O'Shea, Laura E//Dickens, Geoffrey L//Journal Article//Australia//Int J Ment Health Nurs. 2015 Aug;24(4):314-23. doi: 10.1111/inm.12130. Epub 2015 May 13.				St. Andrew's Academic Department, St. Andrew's Hospital, Northampton, UK.//School of Psychology, Plymouth University, Plymouth, UK.//Institute of Psychiatry, King's College London, London, UK.//School of Health and Social Sciences, Abertay University, Dundee, UK.							NLM	eng
U. J. L. Cho, J.//Kim, H. W.//Lee, J. S.//Joo, Y. H.//Kim, S. Y.//Kim, C. Y.//Shin, Y. W.	2014	Age structure at diagnosis affects aggression in a psychiatric inpatient population: age structure affecting inpatient aggression	9	cohort study	443	205/238		schizophrenia bipolar disorder major depression other		OAS		n=126 (28.44%) showed aggression.									Aggressive patients needed longer hospitalisations: 31.7+-20.5 days vs 19.5+-16.7 days p<0.0001 Mean daily age of patients with schizophrenia is positively correlated with total aggression that day: r=0.24 p<0.0001. Mean daily age of patients with bipolar disorder is positively correlated with total aggression four days later: r=0.18 p<0.0005. Mean daily age of patients with major depression is n…	n=126 (28.44%) showed aggression. N=96 (33.66%) of the male patients showed aggression and n=57 (23.95%) of female patients did Aggressive patients needed longer hospitalisations: 31.7+-20.5 days vs 19.5+-16.7 days p<0.0001 Difference in age were not significant Patients with bipolar disorder showed most aggression: 39.7% of aggresive patients had this diagnosis vs 27.7% in the non-aggressive gro…											Group Inclusion								25453640			Adult//Age Factors//Aggression/*psychology//Female//Humans//Inpatients/*psychology//Male//Mental Disorders/*diagnosis/*psychology/therapy//Middle Aged//*Psychiatric Department, Hospital/trends//Young Adult	Study of inpatient aggression in psychiatric inpatient units (PIUs), where vulnerable patients interact intensely in small groups, is hampered by a lack of systematic monitoring of aggressive events in the context of group dynamics. Our current study examines the relationship between aggression and group structure in the PIU of a general tertiary-care hospital over a 9-month period. The severity …	1872-7123//Cho, Un Jung//Lee, JooYoung//Kim, Hyo-Won//Lee, Jung Sun//Joo, Yeon-Ho//Kim, Seong-Yoon//Kim, Chang Yoon//Shin, Yong-Wook//Journal Article//Ireland//Psychiatry Res. 2014 Dec 30;220(3):1059-63. doi: 10.1016/j.psychres.2014.09.022.
V. C. D. Calegaro, A. B.//Freitas, D.//Brum, A. B.//Valerio, A. G.//Schetinger, C. C.//Cunha, A. B.	2014	Aggressive behavior during the first 24 hours of psychiatric admission	6	cross-sectional	110	59/51	most in age group 26-35	schizophrenia bipolar disorder major depression schizoaffective disorder personality disorder		OAS	BPRS	In the first 24 hours n=40 (36.5%) showed aggression. N=37 (33.6%) verbal aggression, n=10 (9.,1%) physical aggression and n=11 (10%) aggression to objects.									No differences between groups with and without aggression for education, marital status,	No differences between groups with and without aggression for age, gender, education, marital status, diagnosis In the first 24 hours n=40 (36.5%) showed aggression. N=37 (33.6%) verbal aggression, n=10 (9.,1%) physical aggression and n=11 (10%) aggression to objects. On BPRS scores when comparing non-aggressive patients to aggressive patients: - total score: 34.7 vs 42.3 p=0.002 - anxious-depres…											Group Inclusion								27003847				OBJECTIVE: To investigate the association between aggression in the first 24 hours after admission and severity of psychopathology in psychiatric inpatients. METHODS: This cross-sectional study included psychiatric patients admitted to Hospital Universitario de Santa Maria, in Santa Maria, southern Brazil, from August 2012 to January 2013. At their arrival at the hospital, patients were interview…	2238-0019//Calegaro, Vitor Crestani//Dotto, Amanda Bolson//Freitas, Denise//Brum, Anderson Barcellos//Valerio, Andrei Garziera//Schetinger, Christina Chitolina//Cunha, Angelo B M//Journal Article//Brazil//Trends Psychiatry Psychother. 2014 Sep;36(3):152-9. doi: 10.1590/2237-6089-2014-0016.
S. B. A. Unsal Atan, L.//Sirin, A.//Isler, A.//Donmez, S.//Unsal Guler, M.//Oflaz, U.//Yalcinkaya Ozdemir, G.//Yazar Tasbasi, F.	2013	Violence experienced by nurses at six university hospitals in Turkey	5	descriptice cross sectional	441 nurses	6.6%/93.4%	63% ages range 20-29		Verbal aggression: yelling, verbal threat, verbal assault, swearing Physical aggression: kicking, hitting, punching, pulling/pushing, scratching/pinching, throwing an object	Self-designed questionnaire		ER: 62.6% experienced verbal violence from a patient and 10,4% experienced physical violence from a patient. ICU: 38.1% experienced verbal violence from a patient and 11.2% experienced physical violence from a patient. Psychiatric unit: 70% experienced verbal violence from a patient and 47.5% experienced physical violence from a patient. All in the last year.												Adult//Cross-Sectional Studies//Emergency Service, Hospital/standards//Female//Hospitals, University/*standards//Humans//Intensive Care Units/standards//*Interpersonal Relations//Male//Nurse-Patient Relations//Nursing Staff, Hospital/*psychology//Occupational Health/standards//Psychiatric Department, Hospital/standards//Turkey//Violence/*psychology//Workplace/psychology//Young Adult//hospital//nu…	This research was conducted to analyse the violence experienced by nurses employed at six university hospitals. A descriptive and cross-sectional study was conducted. The research sample consisted of 441 nurses who worked in the emergency, intensive care and psychiatry units of six university hospitals in Turkey between June 2008 and June 2009 and who voluntarily agreed to participate. It was fou…	1365-2850//Unsal Atan, S//Baysan Arabaci, L//Sirin, A//Isler, A//Donmez, S//Unsal Guler, M//Oflaz, U//Yalcinkaya Ozdemir, G//Yazar Tasbasi, F//Journal Article//England//J Psychiatr Ment Health Nurs. 2013 Dec;20(10):882-9. doi: 10.1111/jpm.12027. Epub 2012 Dec 7.				Ege University Nursing Faculty, Izmir, Turkey.							NLM	eng
D. B. Stewart, L.	2013	Inpatient verbal aggression: content, targets and patient characteristics	5	Same cohort as nr 39; Stewart 2015	522	54%/46%	41.1 (13.04)	schizophrenia or schizoaffective disorder 44% personality disorder 11% affective disorders 38%	Verbal aggression	Medical records		1398 incidents of verbal aggression in 270 patients, statistical analysis on 1365 incidents in 263 patients												Adult//Aggression/*psychology//Anger//Female//Humans//Inpatients/*psychology/statistics & numerical data//Male//Mental Disorders/complications/nursing/*psychology//*Professional-Patient Relations//Psychiatric Department, Hospital/*statistics & numerical data//Racism/psychology/statistics & numerical data//Substance-Related Disorders/complications/psychology//*Verbal Behavior//Violence/psychology/…	Verbally aggressive behaviour on psychiatric wards is more common than physical violence and can have distressing consequences for the staff and patients who are subjected to it. Previous research has tended to examine incidents of verbal aggression in little detail, instead combining different types of aggressive behaviour into a single measure. This study recruited 522 adult psychiatric inpatie…	1365-2850//Stewart, D//Bowers, L//RP-PG-0707-10081/Department of Health/United Kingdom//Journal Article//Research Support, Non-U.S. Gov't//England//J Psychiatr Ment Health Nurs. 2013 Apr;20(3):236-43. doi: 10.1111/j.1365-2850.2012.01905.x. Epub 2012 Apr 4.				Institute of Psychiatry, Kings College London, London, UK. duncan.stewart@kcl.ac.uk							NLM	eng
B. F. L. Grenyer, K. L.//Ilkiw-Lavalle, O.//Deane, R.//Milicevic, D.//Pai, N.	2013	The developmental and social history of repetitively aggressive mental health patients	8	case-control prospective	64 repeatedly aggressive patients (more than twice) compared with 128 non-aggressive patients	54.7%(35)/45.3%(29) in the aggressive group 54.7%(70)/45.3%(58) in the non-aggressive group	31.27(11.02) in the aggressive group 31.46 (10.90) in the non-aggressive group	For the aggressive group: schizophrenia 46.9% Affective disorders 17.2% depressive disorde 15.6% personality disorder 10.9% adjustment disorder 4.7% anxiety disorder 3.1% cognitive disorder 1.6%	All behaviours involving physical and verbal aggression by patients against themselves, others and property, irrespective of the outcome.	Aggressive/Assaultive incident repor form		M. number of incidents per patient = 3.75 (SD 2.54) 81% was physical aggression 56.7% was aggression against staff 21% was with injury									No difference between groups in age at first admission, number of childen, years of education, total number of social supports, country of origin, marital status, employment status and living arrangements. Lengt of stay per admission is higher for aggressive patients: M=17.69 (SD 16.05), t=3.26 p<0.001. Aggressive patients had more consultations with the psychiatrist: M=11.35(SD9.08), t=3.37 p<0.…												Group Inclusion								23341475			Adult//Aggression/*psychology//Female//Humans//Inpatients/*psychology//Male//Mental Disorders/*psychology//Mental Health//Mentally Ill Persons/*psychology//Middle Aged//Psychiatric Department, Hospital//Violence/*psychology//Aggression//personality disorder//social psychiatry//trauma//violence	OBJECTIVE: A small subgroup of patients is primarily responsible for the large number of aggressive and violent incidents in psychiatric inpatient units. This study aims to identify the developmental, social and interpersonal histories of repeatedly aggressive patients in order to better understand their treatment needs. METHODS: A total of 1269 consecutive inpatients were studied over 18 months,…	1440-1614//Grenyer, Brin F S//Lewis, Kate L//Ilkiw-Lavalle, Olga//Deane, Rebecca//Milicevic, Denise//Pai, Nagesh//Journal Article//Research Support, Non-U.S. Gov't//England//Aust N Z J Psychiatry. 2013 May;47(5):463-9. doi: 10.1177/0004867412474106. Epub 2013 Jan 22.
G. P. Dickens, M.//Long, C.	2013	Aggression in specialist secure and forensic inpatient mental health care: Incidence across care pathways	7	cohort	n=373 patients n= 3,133 incidents	65.4%/34.6%		organic 2.2% schizophrenia type 28.8% mood disorder 2.2% behavioural disorder 5.4% personality disorder 32.6% mental retardation 1.6% disorder of psychological development 1.6% not recorded 25.5%	other-directed: physical assault, damage of property, threat of physical violence, verbal abuse, aggressive/hostile, racial harassment, inappropriate behaviour, sexual assault or harassment. Self-harm			68.2% was other-directed aggression committed by 42.9% of the patients. N=18 (9.8%) patients were involved in 54.2% of all incidents. N=2 female patient accounted for 9.8%.													Purpose: The purpose of this paper is to describe how aggressive and violent incidents differ across specialist gender, security and mental health/learning disability pathways in specialist secure care. Design/methodology/approach: The paper uses a retrospective survey of routinely collected incident data from one 207-bed UK independent sector provider of specialist medium and low secure mental h…			https://ovidsp.ovid.com/ovidweb.cgi?T=JS&CSC=Y&NEWS=N&PAGE=fulltext&D=emed14&AN=370217705//https://maastrichtuniversity.on.worldcat.org/atoztitles/link?sid=OVID:embase&id=pmid:&id=doi:10.1108%2FJFP-09-2012-0017&issn=2050-8794&isbn=&volume=15&issue=3&spage=206&pages=206-217&date=2013&title=Journal+of+Forensic+Practice&atitle=Aggression+in+specialist+secure+and+forensic+inpatient+mental+health+care…		(Dickens) St Andrew's Academic Centre, St Andrew's Healthcare, Northampton, United Kingdom (Dickens) University of Northampton, Northampton, United Kingdom (Picchioni) Institute of Psychiatry, King's College London, London, United Kingdom (Picchioni) St Andrew's Academic Centre, St Andrew's Healthcare, Northampton, United Kingdom (Long) Psychological Therapies at St Andrew's Academic Centre, St A…							Ovid Technologies
J. D. M. B. van Dongen, N. M. L.//van Marle, H. J. C.	2012	Delusional distress partly explains the relation between persecutory ideations and inpatient aggression on the ward	10	cohort study	44	100%/0%	33.27 (9.92 range 19-58)	schizphrenia 83.3% schizo-affective disorder 11.7% psychotic disorder NOS 5% comorbid substance abuse disorder 43.3%		Social Dysfunction and Aggression Scale (SDAS)	Mini-plus PANSS Persecutory Ideation Questionnaire (PIQ) Distress of ideations on 1-5 scale	Mean score on SDAS=5 (SD=6.5) with clear skewing to the right Verbal aggression: 25% Threats: 18.2% Physical aggression: 2.3% Aggression towards objects: 9.1%																					Group Inclusion								52114731				Previous research showed that there is an association between persecutory delusions and inpatient aggression. However, it is not clear why some persons act upon their delusions with aggression. Research showed that persons with persecutory delusions have higher levels of delusional distress resulting from these delusions. This may explain why some persons act upon their delusions. Persecutory ide…			https://ovidsp.ovid.com/ovidweb.cgi?T=JS&CSC=Y&NEWS=N&PAGE=fulltext&D=emed13&AN=52114731//https://maastrichtuniversity.on.worldcat.org/atoztitles/link?sid=OVID:embase&id=pmid:22809853&id=doi:10.1016%2Fj.psychres.2012.05.016&issn=0165-1781&isbn=&volume=200&issue=2-3&spage=779&pages=779-783&date=2012&title=Psychiatry+Research&atitle=Delusional+distress+partly+explains+the+relation+between+persecuto…
J. B. Ross, L.//Stewart, D.	2012	Conflict and containment events in inpatient psychiatric units	8	Cross-sectional	522	53.4%/6.6%	41(13)	schizophrenia/schizotypal and delusional disorder 41.2% mood/affective disorder 36.6%	verbal aggresion physical aggression to object and others refusing of medication absonding self-harm etc; different behaviours described	Patient-Staff Conflict Checklist (PCC)		Verbal aggression: n=1400, at least once by 51.7% of the patients, m=2.68 (SD=4.90) Refusing to eat: n=528, at least once by 34.1% of the patients, m=1.01(SD=2.39) Refusing to see workers: n=359, at least once in 29.1% of the patients m=0.69 (SD=1.52) Physical aggression towards objects: n=388, at least once by 28.4% of the patients, m=0.74(SD=1.77) Physical aggression towards others: n=214, at l…																					Group Inclusion								22788564			Adult//*Aggression//Cross-Sectional Studies//England//Female//*Hospitalization//Humans//Male//Middle Aged//Nursing Staff, Hospital//*Psychiatric Department, Hospital//Retrospective Studies//Violence/*prevention & control	AIMS AND OBJECTIVES: To describe the types and frequency of conflict behaviours exhibited by patients during the first 2 weeks of admission to acute psychiatric units, the methods staff use to manage them and bring to the surface underlying common patterns. BACKGROUND: Many studies have investigated the prevalence and impact of psychiatric inpatient aggression. Much of the research to date has st…	1365-2702//Ross, Jamie//Bowers, Len//Stewart, Duncan//RP-PG-0707-10081/Department of Health/United Kingdom//Journal Article//Research Support, Non-U.S. Gov't//England//J Clin Nurs. 2012 Aug;21(15-16):2306-15. doi: 10.1111/j.1365-2702.2012.04073.x.
M. F. T. Khoshknab, Z.//Ghazanfari, N.//Mehrabani, G.	2012	Prevalence of workplace violence in psychiatric wards, Tehran, Iran	6	cohort	n= 183 nurses	59.6%/40.4%	36.15 (6.58)	50.3% worked in chronic ward 49.7% worked in acute wards	Mental violence, physical violence, verbal violence, sexual violence		questionnaire on demographics Intenational Workplace Violence questionnaire from WHO	Prevalence of workplace violence = 71% of which: mental violence: 71.6% physical violence: 93.4% verbal violence 5.5% sexual violence: 19.1%												Adult//Female//Humans//Iran/epidemiology//Male//Middle Aged//Nurses//Nursing Staff, Hospital/*statistics & numerical data//Occupational Health//Prevalence//Psychiatric Department, Hospital/*statistics & numerical data//Surveys and Questionnaires//Violence/prevention & control/*statistics & numerical data//Workplace/*statistics & numerical data	Workplace violence is still a problem that nurses may be exposed to in clinical wards. A psychiatric ward is among the most probable one confronting this violence. This study determined the workplace violence in psychiatric wards in Tehran, Iran. Nurses working in Razi Psychiatric Center, Tehran, Iran were enrolled using the International Workplace Violence questionnaire. Among 385 nurses of this…	Khoshknab, Masoud Fallahi//Tamizi, Zahra//Ghazanfari, Nahid//Mehrabani, Golnoush//Journal Article//Pakistan//Pak J Biol Sci. 2012 Jul 15;15(14):680-4.				Department of Nursing, School of Rehabilitation and Welfare, Tehran, Iran.							NLM	eng
Y. M. Dvir, E.//Crisp-Han, H.//Levy, D.//Coverdale, J. H.	2012	Survey of threats and assaults by patients on psychiatry residents	6	cohort	204 residents	39/61			Verbal threats, physical intimidation, threats with weapon, thowing objects, damaging property, physical assault (direct physical contact), sexual harassment			86% was threatened 71% was physically intimidated 25% was physically assaulted 1 year prevalence of physical intimidation was 49%, of physical assault was 11%.												*Aggression//Female//Humans//Internship and Residency/*statistics & numerical data//Male//*Physician-Patient Relations//Population Surveillance//Prevalence//Psychiatry/*education//Sex Distribution//Social Support//*Surveys and Questionnaires//United States/epidemiology//Violence/psychology/*statistics & numerical data	OBJECTIVE: The authors sought to determine the prevalence of threats and assaults by patients on psychiatry residents, their consequences, and the perceived adequacy of supports and institutional responses. METHOD: Authors conducted an anonymous survey of 519 psychiatry residents in 13 psychiatry programs across the United States. The survey questionnaire inquired about residents' experiences of …	1545-7230//Dvir, Yael//Moniwa, Emiko//Crisp-Han, Holly//Levy, Dana//Coverdale, John H//Journal Article//Research Support, Non-U.S. Gov't//United States//Acad Psychiatry. 2012 Jan 1;36(1):39-42. doi: 10.1176/appi.ap.10060090.				Dept. of Psychiatry, Univ. of Massachusetts Medical School, N. Worcester, USA. yael.dvir@umassmed.edu							NLM	eng
A. D. Cookson, M.//Foley, F.	2012	Relationship between aggression, interpersonal style, and therapeutic alliance during short-term psychiatric hospitalization	8	cohort study	79 (of 310 admissions)	43(54.4%)/36 (45.6%)	40.82 (10.2) range 24-64			OAS	IMI-C (impact Message Inventory-Circumplex) WAI-S (Working Alliance Inventory-Short Form (WAI-S) Macarthur Admission Experience Survey: Short Form 1 (MAES:SF	75.9% showed aggressive behaviour 64.6% was towards staff 63.3% verbal aggression and 22.8% phyisical									Involuntarily admitted showed more aggression: chi-sq (1, n=79) = 4.38 p=0.04 Aggressive patients scored higher on IMI dominance: t= -3.54 p<0.001 IMI dominance was only scale tot predict aggression towards staff (controlled for admission status): B=0.79 (1.23-3.96) p<0.01												Group Inclusion								21819511			Adult//Aggression/*psychology//Coercion//Female//Humans//Interpersonal Relations//Interviews as Topic//Male//Mental Disorders/*nursing/therapy//Middle Aged//*Nurse-Patient Relations//Personality Inventory//Psychiatric Department, Hospital//Psychiatric Nursing/methods//Psychiatric Status Rating Scales//Psychological Tests//Young Adult	Aggression during psychiatric hospitalization is frequent, problematic, and a major challenge for nurses and mental health services more generally. The strength of the therapeutic alliance between nursing staff and patients has been posited as an important protective factor that can limit the likelihood of aggression. This study examined the relationship between interpersonal style, perceived coe…	1447-0349//Cookson, Amy//Daffern, Michael//Foley, Fiona//Journal Article//Australia//Int J Ment Health Nurs. 2012 Feb;21(1):20-9. doi: 10.1111/j.1447-0349.2011.00764.x. Epub 2011 Aug 8.
L. B. C. Moylan, M.	2011	Frequency of assault and severity of injury of psychiatric nurses in relation to the nurses' decision to restrain	2	descriptive	110 nurses	93/17	24-70, m 48.4		Assault is any noxious physical contact intentionally made by a patient in an aggressive situation		Moylan Assessment of Progressive Aggression Tool	Of 110 nurses: 80% had been assaulted, 74% of the female nurses and 94% of the male nurses.												Adult//Aged//Aggression/*psychology//Attitude of Health Personnel//Decision Making/*physiology//Female//Hospitals, Psychiatric//Humans//Interview, Psychological//Male//Middle Aged//Nursing Staff, Hospital/*psychology//Occupational Health//Psychiatric Nursing/*methods//Restraint, Physical/*adverse effects/psychology/*statistics & numerical data//Time Factors//Trauma Severity Indices//Violence/prev…	Ethical standards and current law demand that acute care psychiatric patients be treated with respect, using the least restrictive interventions. Unfortunately, as restraint use has decreased, assault and injury of mental health care workers has increased. Violence against those working in acute care psychiatry is a serious global issue that needs further examination. This study provides current,…	1365-2850//Moylan, L B//Cullinan, M//Journal Article//England//J Psychiatr Ment Health Nurs. 2011 Aug;18(6):526-34. doi: 10.1111/j.1365-2850.2011.01699.x. Epub 2011 Feb 15.				Community Research Institute, Molloy College, Rockville Centre, New York, NY 11570, USA. lmoylan@molloy.edu							NLM	eng
D. C. S. Chukwujekwu, P. C.	2011	Prevalence and correlates of aggression among psychiatric in-patients at Jos University Teaching Hospital	8	prospective cross-sectional study	298			Of aggressive patients: 31% schizophrenia 27.6% substance use disorder	verbal and physical aggression towards others and property	MOAS	self-designed, semi-structured, self-administred questionnaire with socio-demographic and psychoatric illness variables ICD-10	n=58 (19.5%) was aggressive 128 incidents recorded in 13 months n=45 verbal aggression n=31 aggression against property n=12 auto-aggression												Adult//Aggression/*psychology//Cross-Sectional Studies//Female//Hospitals, Teaching//Humans//Inpatients/psychology/*statistics & numerical data//Male//Mental Disorders/diagnosis/*epidemiology/psychology//Nigeria/epidemiology//Prevalence//Prospective Studies//Psychiatric Department, Hospital/*statistics & numerical data//Psychiatric Status Rating Scales//Severity of Illness Index//Sex Distribution…	OBJECTIVE: The study was designed to determine the prevalence of aggression and clinical factors associated with aggression among psychiatric in-patients at Jos University Teaching Hospital. This will help create a good knowledge base about management of these patients. MATERIALS AND METHODS: All admitted psychiatric patients between December, 2005, and February, 2007, that met the ICD-10 criteri…	Chukwujekwu, D C//Stanley, P C//Journal Article//India//Niger J Clin Pract. 2011 Apr-Jun;14(2):163-7. doi: 10.4103/1119-3077.84007.				Department of Mental Health, University of Port Harcourt, Nigeria. dondozie2005@yahoo.com							NLM	eng
W. C. S. Chen, Y. H.//Lan, T. H.//Chiu, H. J.	2009	Incidence and risk factors of workplace violence on nursing staffs caring for chronic psychiatric patients in taiwan	4	cohort of nurses	167	37/63	< 30 y: 25% 40-44:v 47% >44: 28%	85% schizophrenia	Physical violence verbal violence bullying an mobbing sexual harassment racial harassment		degree of anxiety with questionaire event form victim form perpetrator form	Incidence rate: 11.4 per staff year (n=424 events)												Adult//Data Collection/methods//Female//Follow-Up Studies//*Hospitals, Psychiatric//Humans//Incidence//Internet//Models, Statistical//*Nursing Staff, Hospital//Prospective Studies//Risk Factors//Volunteers//Workplace Violence/*statistics & numerical data	The authors conducted a prospective follow-up study to explore incidence and risk factors related to workplace violence towards nurses. Seventy-seven volunteers were recruited to complete a baseline questionnaire. Participants then used a designated Web site to report violent incidents they encountered during a 6-month period. A generalized estimating equation was used for data analysis. A total …	Chen, Wen-Ching//Huang, Chuan-Ju//Chen, Chiao-Chicy//Wang, Jung-Der//Journal Article//Research Support, Non-U.S. Gov't//United States//Arch Environ Occup Health. 2011;66(2):100-6. doi: 10.1080/19338244.2010.511310.				a Institute of Occupational Medicine and Industrial Hygiene, College of Public Health , National Taiwan University , Taiwan.							NLM	eng
K. A. Altinbas, G.//Turkcan, A.//Oral, E. T.//Walters, J.	2011	A survey of verbal and physical assaults towards psychiatrists in Turkey	6	cohort of psychiatrists and residents	186	50.5%/49.5%			verbal or physical aggression	OAS		70.9% experienced verbal or physical assault, combination was most common: 48.4% 88% experienced verbal aggression: 10% loud noises and shouting, 10% mild personal insult, 37% cursing viciously or moderate threats, 31% clear threats to person. 51% experienced physical violence: 16% threatening gestures, 22% strikes, kicks or pushing, 11% atack to others with mild-moderate physical injury, 2% atta…												Attitude of Health Personnel//Female//Health Surveys//Humans//Male//*Physician-Patient Relations//*Psychiatry//Surveys and Questionnaires//Turkey//Violence/*psychology	BACKGROUND: Assaults on health professionals have been an area of burgeoning clinical and political interest in recent years. There is now a body of literature suggesting that violence towards psychiatrists is more common than to other doctors. Thus far the vast majority of research in this area has been conducted in Western European and North American clinical settings. For the first time, this …	1741-2854//Altinbas, Kursat//Altinbas, Gulcin//Turkcan, Ahmet//Oral, E Timucin//Walters, James//G0601635/Medical Research Council/United Kingdom//Journal Article//England//Int J Soc Psychiatry. 2011 Nov;57(6):631-6. doi: 10.1177/0020764010382364. Epub 2010 Sep 8.				Bakirkoy Research and Training Hospital for Psychiatry, Neurology and Neurosurgery, Istanbul, Turkey. kursataltinbas@gmail.com							NLM	eng
C. R. Kruger, D.	2010	Risk factors for violence among long-term psychiatric in-patients: a comparison between violent and non-violent patients	8	quantative cross-sectional descriptive study	262	65.27%/34.73%	49.64 (13.52)	mental retardation schizophrenia schizoaffective disorders mood disorders	violence = assault on fellow patients or staff, fighting among patients and damage to property	from medical file		n=41 (16%) were involved in one or more violent acts. Of these n=28 (68%) were involved only once. 58% was fighting									Violent patients had more often their forst hospital admission before the age of 40 p=0.0247 Violent patients had more often a hospital stay of more than 12 years p=0.0258												Group Inclusion								21390407			Female//Hospitals, Psychiatric//Humans//Inpatients/*psychology/statistics & numerical data//Male//Mental Disorders/complications/epidemiology/*psychology//Middle Aged//Prevalence//Risk Factors//South Africa/epidemiology//Violence/*psychology/statistics & numerical data	OBJECTIVE: The problem of the prediction of violence in psychiatric patients has led to a proliferation of research over the last decade. This study focuses on enduring patient related risk factors of violence, and investigates which long-term patients in Weskoppies Hospital (a specialist psychiatric hospital) are the most likely to commit violent acts. METHOD: Nursing statistics on violent incid…	Kruger, C//Rosema, D//Comparative Study//Journal Article//United States//Afr J Psychiatry (Johannesbg). 2010 Nov;13(5):366-75.
G. M. Uppal, M.	2009	Recorded incidents in a high-secure hospital: a descriptive analysis	6	cohort study	325	281(86%)/44(14%)		LD mental illness personality disorder dangerous and severe personality disorder		from medical file		5658 incidents in 16 months: A: 1 (0.02%) B: 62 (1.01%) C: 3395 (60%) D: 2198 (38.85%) n=310 (95%) of patients involved in incident												Dangerous Behavior//Female//Hospital Units//Hospitals, Psychiatric/*statistics & numerical data//Humans//Inpatients/statistics & numerical data//Male//Mental Disorders/classification/*psychology//*Risk Management//*Self-Injurious Behavior//Sex Factors//Violence/classification/*statistics & numerical data	BACKGROUND: Incidents of violence, self-harm and security are of concern in psychiatric hospitals with regard to both patient and staff welfare. AIM: The purpose of this study was to examine the frequency and nature of incidents in all directorates in a high-security psychiatric hospital. METHODS: Data were collected from the hospital's incident recording forms for the period 1 June 2007 to 30 Se…	1471-2857//Uppal, Gobinderjit//McMurran, Mary//Journal Article//Multicenter Study//England//Crim Behav Ment Health. 2009;19(4):265-76. doi: 10.1002/cbm.741.				Rampton Hospital, Nottinghamshire Healthcare NHS Trust, Retford, Nottinghamshire DN220PD, UK.							NLM	eng
N. H. D. Tenneij, R.//Stolker, J. J.//Koot, H. M.	2009	Markers for aggression in inpatient treatment facilities for adults with mild to borderline intellectual disability	11	cohort study	108	82/26	26.4 (7.5)	pervasive developent disorder oppositional disorder affective disorder anxiety disorder psychotic disorder substance dependence disorder other		SOAS-R	Adult Behavior Checklist (ABCL) DSM-III checklist	415 incidents caused by 60 patients (55.5%) of which 23 mild aggressive incidents and 37 severe aggressive incidents									No statistical difference between no aggression-mild aggression and severe aggression groups for legal status on admission and treatment duration. The severe aggression group scored higher compared to mild aggression group and no aggression group on ABCL for: Withdrawn (F=7.51, p<0.01), Tought Problem (F=10.04, p<0.01), Total Problems (F=13.80, p<0.01). Severe aggression group scored higher compa…												Group Inclusion								19464143			Adult//Aggression/*psychology//Female//Hospitalization//Humans//Inpatients/psychology//Male//Mental Disorders/*psychology/rehabilitation//Mentally Disabled Persons/*psychology/*rehabilitation//Risk Factors//Self-Injurious Behavior/psychology//Stress, Psychological/psychology	In high care settings for persons with intellectual disability (ID) aggressive incidents often occur. Still little is known about factors that are associated with an increased risk for aggressive behavior in clients who are admitted to an inpatient treatment facility. In four inpatient facilities, 108 adults with mild and borderline ID and behavior problems were categorised into three aggressive …	1873-3379//Tenneij, Nienke H//Didden, Robert//Stolker, Joost Jan//Koot, Hans M//Journal Article//United States//Res Dev Disabil. 2009 Nov-Dec;30(6):1248-57. doi: 10.1016/j.ridd.2009.04.006. Epub 2009 May 22.
K. A. S. Nolan, C. B.//Citrome, L.//Volavka, J.	2009	Staff and patient views of the reasons for aggressive incidents: a prospective, incident-based study	8	Cohort from population RCT study on adjunctive therapy of valproate and its effect on agression	66	39/3	39.1(10.3) range 20-60			OAS		n=42 patients were aggressive 315 incidents took place, 244 verbal aggressive incidents and 100 physical aggressive incidents to people, 31 physical incidents to objects									Given as reason: - no reason for aggression: 18 pts, 46 members of staff, kappa=0.387 p<0.001 - missing data or denial of aggression or amnesia for incident: 66 pts, 14 members of staff kappa 0.170, p<0.001												Group Inclusion								19412665			Adult//Aggression/*psychology//Antimanic Agents/therapeutic use//*Attitude of Health Personnel//*Attitude to Health//Cohort Studies//Female//Humans//Male//Middle Aged//*Professional-Patient Relations//Psychiatric Status Rating Scales//Randomized Controlled Trials as Topic//Schizophrenia/complications/drug therapy//*Schizophrenic Psychology//Valproic Acid/therapeutic use	Aggression is a serious problem in psychiatric hospitals. It is not clear whether reasons for aggression guide which therapeutic interventions are selected. Aggression was monitored in participants in a randomized clinical trial of the antiaggressive efficacy of adjunctive valproate in patients with schizophrenia. The Overt Aggression Scale was used to record aggression type and severity, reasons…	1573-6709//Nolan, Karen A//Shope, Constance B//Citrome, Leslie//Volavka, Jan//Journal Article//Research Support, Non-U.S. Gov't//United States//Psychiatr Q. 2009 Sep;80(3):167-72. doi: 10.1007/s11126-009-9104-8. Epub 2009 May 2.
L. A. Bowers, T.//Simpson, A.//Jones, J.//Van Der Merwe, M.//Jeffery, D.	2009	Identifying key factors associated with aggression on acute inpatient psychiatric wards	8	Mulitvariate crosssectional design					Verbal abuse Aggression to objects Aggression to others	OAS	PCC-SR (Patient-Staff conflict checklist) ACMQ (Attituteds to containment measues questionnaire) ARDQ (Attituteds to Personality Disorder Questionnaire) WAS (Ward Atmosphere Scale) TCI (Team Climate Inventory) MLQ (Multifactor Leadership Questionnaire) MBI (Moslach Burnout Inventory)	M daily rate of incidents of verbal abuse (on standardized ward size of 20 beds)=2.41 (SD=1.40), aggression to objects 0.48 (SD=0.21) and physical violence to others 0.33 (SD=0.14).										IRR = Incident Rate Ratio For many factors significant, but all with IRR around 1, which means only mildly enlaring the risk. Smoking in no smoking area, refusing to go to bed, to eat, to see workers, regular medication, prn medication. Attempting to abscond, alcohol use and substance use.											Group Inclusion								19363731			Aggression/*psychology//Alcohol Drinking/adverse effects//Attitude of Health Personnel//Attitude to Health//Commitment of Mentally Ill/statistics & numerical data//Cross-Sectional Studies//England/epidemiology//*Hospital Units/organization & administration//Humans//Inpatients/*psychology/statistics & numerical data//Mental Disorders/epidemiology/*psychology//Multivariate Analysis//Nursing Staff, …	Aggressive behaviour is a critical issue for modern acute psychiatric services, not just because of the adverse impact it has on patients and staff, but also because it puts a financial strain on service providers. The aim of this study was to assess the relationship of patient violence to other variables: patient characteristics, features of the service and physical environment, patient routines…	1096-4673//Bowers, Len//Allan, Teresa//Simpson, Alan//Jones, Julia//Van Der Merwe, Marie//Jeffery, Debra//Journal Article//England//Issues Ment Health Nurs. 2009 Apr;30(4):260-71. doi: 10.1080/01612840802710829.
B. D. Biancosino, S.//Grassi, L.//Santone, G.//Preti, A.//Miglio, R.//de Girolamo, G.	2009	Violent behavior in acute psychiatric inpatient facilities: a national survey in Italy	9	cohort study	1324	677/647	no mean given	schizophrenia 35.9% unipolr deprsesion 16.7% bipolar disorder 15.7% personality disorder 12.8%	Violence= physical assault on people Hostile = verbal aggression non-hostile	from file	BPRS at discharge GAF PSP (Personal and Social Perfomance Scale) Restrictiveness Score Process Standardization SCore Treatment score	10% in group of hostile patients (n=129) 3% in violent group (n=37)												Adult//Age Factors//Aged//Aggression/psychology//Commitment of Mentally Ill/statistics & numerical data//Female//Health Surveys//Hospitalization/*statistics & numerical data//Hospitals, Private/statistics & numerical data//Hospitals, Psychiatric/*statistics & numerical data//Hospitals, Public/statistics & numerical data//Humans//Italy/epidemiology//Male//Mental Disorders/diagnosis/epidemiology/*p…	Violence committed by acute psychiatric inpatients represents an important and challenging problem in clinical practice. Sociodemographic, clinical, and treatment information were collected for 1324 patients (677 men and 647 women) admitted to Italian public and private acute psychiatric inpatient facilities during an index period in 2004, and the sample divided into 3 groups: nonhostile patients…	1539-736x//Biancosino, Bruno//Delmonte, Sara//Grassi, Luigi//Santone, Giovanni//Preti, Antonio//Miglio, Rossella//de Girolamo, Giovanni//PROGRES-Acute Group//Comparative Study//Journal Article//Research Support, Non-U.S. Gov't//United States//J Nerv Ment Dis. 2009 Oct;197(10):772-82. doi: 10.1097/NMD.0b013e3181bb0d6b.				Section of Psychiatry, Department of Mental Health, University of Ferrara, Ferrara, Italy.							NLM	eng
W. C. H. Chen, H. G.//Kung, S. M.//Chiu, H. J.//Wang, J. D.	2008	Prevalence and determinants of workplace violence of health care workers in a psychiatric hospital in Taiwan	6	cross-sectional	222 nurses and nurse aides	47.3%/52.7%	<30 : 32.9% 30-44: 42.8% >44: 24.3%	85% schizophrenia				One year prevalence of verbal abuse: 50.9% One year prevalence of physical violence: 35.1%												Adult//Anxiety//Female//Health Personnel//Hospitals, Psychiatric/*statistics & numerical data//Hospitals, Rural//Humans//Male//Mentally Ill Persons/psychology//Middle Aged//Nurse-Patient Relations//Nursing Staff, Hospital/statistics & numerical data//Prevalence//Stress, Psychological/epidemiology/psychology//Taiwan/epidemiology//Violence/*statistics & numerical data//Workplace	Workplace violence, a possible cause of job stress, has recently become an important concern in occupational health. This study determined the prevalence of workplace violence and its risk factors for employees at a psychiatric hospital in Taiwan. A questionnaire developed by ILO/ICN/WHO/PSI was first translated and validated. It was then used to survey the prevalence of workplace violence in the…	1348-9585//Chen, Wen-Ching//Hwu, Hai-Gwo//Kung, Shou-Mei//Chiu, Hsien-Jane//Wang, Jung-Der//Journal Article//Research Support, Non-U.S. Gov't//Australia//J Occup Health. 2008;50(3):288-93. Epub 2008 Apr 8.				Yu-Li Hospital, Department of Health, Executive Yuan, Taiwan.							NLM	eng
R. M. Chaplin, M.//Hinchcliffe, G.//Shinkwin, L.	2008	Aggression on psychiatric inpatient units for older adults and adults of working age	1	cohort	3332 questionnaires	?	?					On wards for adults of working age: 45% of nurses experience physical assaults.												Aged//*Aggression//Female//Health Personnel/statistics & numerical data//Humans//Inpatients/*psychology/statistics & numerical data//Male//*Psychiatric Department, Hospital//Wounds and Injuries/*epidemiology		Chaplin, Robert//McGeorge, Maureen//Hinchcliffe, Graham//Shinkwin, Leanne//Journal Article//England//Int J Geriatr Psychiatry. 2008 Aug;23(8):874-6. doi: 10.1002/gps.1975.				Royal College of Psychiatrists' Research and Training Unit, London, UK. rchaplin@cru.rcpsych.ac.uk <rchaplin@cru.rcpsych.ac.uk>							NLM	eng
V. J. L. Carr, T. J.//Sly, K. A.//Conrad, A. M.//Tirupati, S.//Cohen, M.//Ward, P. B.//Coombs, T.	2008	Adverse incidents in acute psychiatric inpatient units: rates, correlates and pressures	8	Cohort study	5546 admissons 3877 patients	2210(55%)/1667(45%)	37.12 (14.42)	schizophrenia and related disorder 38.0% drugs and alcohol use disorder 44.6% depression 25.3% personality disorder 18.9% adjustment disorder 14.2% bipolar disorder 14.0%			Patient daily log (86688 logs) Ward event log (8306 logs) including Shift Climate Ratings scale	1.8% of PDL's had at least one aggressive incident 21.4% of admissions involved an aggressive incident 0.55 incidents per month per occupied bed												Adult//Age Distribution//Aggression/*psychology//Australia//Female//Health Care Surveys//Humans//Inpatients/*psychology/*statistics & numerical data//Length of Stay/statistics & numerical data//Male//Middle Aged//Odds Ratio//Patient Care Management//Patient Readmission/statistics & numerical data//Psychiatric Department, Hospital/*statistics & numerical data//Risk Factors//*Risk Management//Sex D…	OBJECTIVE: This paper reports findings from a multicentre service evaluation project conducted in acute psychiatric inpatient units in NSW, Australia. Overall rates of aggression, absconding and early readmission are reported, as well as length-of-stay profiles and associations between these outcomes and selected sociodemographic and clinical characteristics routinely collected by health services…	1440-1614//Carr, Vaughan J//Lewin, Terry J//Sly, Ketrina A//Conrad, Agatha M//Tirupati, Srinivasan//Cohen, Martin//Ward, Philip B//Coombs, Tim//Journal Article//Multicenter Study//Research Support, Non-U.S. Gov't//England//Aust N Z J Psychiatry. 2008 Apr;42(4):267-82. doi: 10.1080/00048670701881520.				Centre for Brain and Mental Health Research, University of Newcastle, Callaghan, NSW, Australia. vaughan.carr@newcastle.edu.au							NLM	eng
M. M. Amore, M.//Tonti, C.//Scarlatti, F.//Lundgren, E.//Esposito, W.//Berardi, D.	2008	Predictors of violent behavior among acute psychiatric patients: Clinical study	6	cohort study	303				Verbal aggression or aggression to objects (VOA) Physical aggression (PA)	OAS	SCID BPRS	n=90 (29.7%) showed PA one month before admission n=96 (31.7%) showed VOA one month before admission Of the n=90: 75 (40.3%) showed PA (24.8%) or VOA (12.2%) during admission.																					Group Inclusion								351832298				Aim: Violence risk prediction is a priority issue for clinicians working with mentally disordered offenders. The aim of the present study was to determine violence risk factors in acute psychiatric inpatients. Methods: The study was conducted in a locked, short-term psychiatric inpatient unit and involved 374 patients consecutively admitted in a 1-year period. Sociodemographic and clinical data w…			https://ovidsp.ovid.com/ovidweb.cgi?T=JS&CSC=Y&NEWS=N&PAGE=fulltext&D=emed10&AN=351832298//https://maastrichtuniversity.on.worldcat.org/atoztitles/link?sid=OVID:embase&id=pmid:18588583&id=doi:10.1111%2Fj.1440-1819.2008.01790.x&issn=1323-1316&isbn=&volume=62&issue=3&spage=247&pages=247-255&date=2008&title=Psychiatry+and+Clinical+Neurosciences&atitle=Predictors+of+violent+behavior+among+acute+psych…
C. D. M. Quanbeck, B. E.//Lam, J.//Eisenstark, H.//Sokolov, G.//Scott, C. L.	2007	Categorization of aggressive acts committed by chronically assaultive state hospital patients	10	retrospectivecohort of chronically aggressive long-term psychiatric inpatients. bAsis is a narrative description of the act.	298 patients identified as recidivists (3 or more acts of aggression over one year period in the hospital)	75(85%)/13(15%)	41.4 (10.6)	schizophrenia 44% schizoaffective disorder 31% bipolar disorder 6% other: n=17 comorbid personality disorder 53%	physical assaults	narrative description from medical file		983 assaults 11.2 (SD=6.2) per patient 839 analyzed: 451 (54%)impulsive, 247 (29%) organized, 141 (17%) psychotic Of the organized assaults 56% was by forensic patients												Adult//Aggression/*psychology//California//Chronic Disease//Crime/psychology/statistics & numerical data//Crime Victims/psychology/statistics & numerical data//Cross-Sectional Studies//Disruptive, Impulse Control, and Conduct//Disorders/diagnosis/*epidemiology/psychology//Female//Hospitals, Psychiatric/statistics & numerical data//Hospitals, State/statistics & numerical data//Humans//Inpatients/p…	OBJECTIVE: This study examined factors motivating inpatient aggression in a sample of chronically assaultive state hospital patients. METHODS: Inpatients who had committed three or more assaults over a one-year period were identified by using an incident report database. Aggressive episodes were categorized as impulsive, organized, or psychotic by using a procedure for classifying assaultive acts…	Quanbeck, Cameron David//McDermott, Barbara E//Lam, Jason//Eisenstark, Howard//Sokolov, Gregory//Scott, Charles L//Journal Article//United States//Psychiatr Serv. 2007 Apr;58(4):521-8. doi: 10.1176/ps.2007.58.4.521.				Department of Psychiatry, Division of Psychiatry and the Law, University of California-Davis, 2230 Stockton Blvd., Sacramento, CA 95817, USA. cameron.quanbeck@ucdmc.ucdavis.edu							NLM	eng
R. Z. Ketelsen, C.//Driessen, M.//Schulz, M.	2007	Characteristics of aggression in a German psychiatric hospital and predictors of patients at risk	8	prospective cross-sectional study	2246 admitted patients, 2210 included (36 with lacking data)	55.5%/44.5% 61.4% of aggressive patients was male	46.9 (18.4) 42.1 (15.6) of aggressive patients (T=4.1 p<0.001)	Organic brain disorder 7.5% Substance abuse disorder 41.8% schizophrenia 23.5% affective disorder 10.7% anxiety disorder 9.2% personality disorder 4.6%	Any verbal, non-verbal and/or physical behaviour that is threatening or actually harmful to persons or property.	SOAS		n=171 (7.7%) was involved in at least one incident n=441 outwardly directed aggressive episodes 2.5 (SD=3.4) incidents per patient, range 1-31 1.69 incident per occupied bed per year, range 0.12-3.2 (on the ward for psychotic disorder) n=88 (51.5%) caused one inciden n=69 (40.4%) caused 2-5 incidents n=14 (8.2% caused 6 or more incidents													This study investigated the aggressive behaviour of all mentally ill patients within a whole psychiatric hospital with a catchment area of 325 000 inhabitants over a 1-year period (i) to assess the 1-year prevalence and characteristics of aggressive episodes and index inpatients, and (ii) to identify predictors of patients at risk by a multivariate approach. Staff Observation of Aggression Scale …			https://ovidsp.ovid.com/ovidweb.cgi?T=JS&CSC=Y&NEWS=N&PAGE=fulltext&D=emed10&AN=46122022//https://maastrichtuniversity.on.worldcat.org/atoztitles/link?sid=OVID:embase&id=pmid:17244011&id=doi:10.1111%2Fj.1365-2850.2007.01049.x&issn=1351-0126&isbn=&volume=14&issue=1&spage=92&pages=92-99&date=2007&title=Journal+of+Psychiatric+and+Mental+Health+Nursing&atitle=Characteristics+of+aggression+in+a+German…		(Ketelsen, Zechert, Driessen, Schulz) Department of Psychiatry and Psychotherapy Bethel, Ev. Hospital Bielefeld, Bielefeld, Germany (Driessen) Department of Psychiatry and Psychotherapy, University Clinics Schleswig-Holstein, Luebeck, Germany (Driessen) University of Bielefeld, Bielefeld, Germany (Ketelsen) Department of Psychiatry and Psychotherapy, Ev. Hospital Bielefeld Bethel, Remterweg 69-71…						Embase	Ovid Technologies
B. R. S. Goldberg, M. R.//Sheets, M.//Beech, D.//Dill, C.//Duffy, K. G.	2007	Predictors of aggression on the psychiatric inpatient service: Self-esteem, narcissism, and theory of mind deficits	8	Cohort study	76	56(73.7%)/20(26.3%)		Schizophrenia 42.1% Schizophrenia with substance abuse disorder 3.9% Substance use disorder 17.1% Affective disorder 22.4% Affective disorder with substance abuse disorder 13.2% Psychosis NOS 1.3%	aggression measured with ROAS	ROAS (Retrospective Overt aggression scale)	Rosenberg self-estee scale NPI (Narcissistic personality inventory) Theory of Mind PANSS	43% of patients showed aggression during first two weeks of admsision. N=20 aggressive patients and n=56 non-aggressive patients									Years of education is not significantly different between aggressive and non-aggressive group Admission status is not significantly different. Aggressive vs non-aggressive group: - self-esteem: 0.09 vs 2.04 F8.3 p<0.001 - NPI superiority: 2.85 vs 2.38 F 3.5 p=0.04 - ToM biases: 3.35 vs 1.11 F3.2 p=0.046 (this means they attributed more positive selfattributions than their perception of how others…												Group Inclusion								46763246				Aggressive behavior committed by inpatients has significant negative effects on patients, clinical staff, the therapeutic milieu, and inpatient community as whole. Past research examining nonpsychiatric patient groups has suggested that elevated self-esteem and narcissism levels as well as self-serving theory of mind (ToM) biases may be robust predictors of aggressive behavior. In the present stu…			https://ovidsp.ovid.com/ovidweb.cgi?T=JS&CSC=Y&NEWS=N&PAGE=fulltext&D=emed10&AN=46763246//https://maastrichtuniversity.on.worldcat.org/atoztitles/link?sid=OVID:embase&id=pmid:17502810&id=doi:10.1097%2F01.nmd.0000253748.47641.99&issn=0022-3018&isbn=&volume=195&issue=5&spage=436&pages=436-442&date=2007&title=Journal+of+Nervous+and+Mental+Disease&atitle=Predictors+of+aggression+on+the+psychiatric+in…
C. B. Foster, L.//Nijman, H.	2007	Aggressive behaviour on acute psychiatric wards: prevalence, severity and management	7	cohort	n=149 patients and n=254 incidents	50%/50%	50% under 35 years	most psychotic disorder		SOAS-R		0.8 incidents per day 1 incident every two days 5.7 incidents per week n=49 patients accounted for 154 incidents												*Aggression//Empirical Research//Humans//Inpatients//London/epidemiology//Mental Disorders/*nursing//Nurse-Patient Relations//Nursing Staff, Hospital//Prevalence//Psychiatric Department, Hospital//Psychiatric Nursing//Risk Management//Security Measures//Self-Injurious Behavior/prevention & control	AIM: This paper reports a study to investigate the nature and prevalence of inpatient aggressive behaviour directed at staff and other patients and, in the case of patient self-harm, the methods used by nursing staff to manage this. BACKGROUND: Aggressive behaviour poses a threat to the physical and psychological health of psychiatric nursing staff. The fear that results from working in a climate…	Foster, Chloe//Bowers, Len//Nijman, Henk//Journal Article//England//J Adv Nurs. 2007 Apr;58(2):140-9. doi: 10.1111/j.1365-2648.2007.04169.x.				Department of Psychology, Institute of Psychiatry, London, UK. chloe.foster@iop.kcl.ac.uk							NLM	eng
C. N. Abderhalden, I.//Dassen, T.//Halfens, R.//Fischer, J. E.//Haug, H. J.	2007	Frequency and severity of aggressive incidents in acute psychiatric wards in Switzerland	8	prospective cohort	2017 patients with 2344 treatment episodes	54.4%/46.6%	M 39.4 (13.9) range 12-96	schizophrenia, schizo-type, delusional disorder: 29.3% mood disorder 16.7% mental and behavrioural disorder due to substance use 24.9% neurosis 13.7% personality disorder 4.1% other 3.4% missing 4.7%	Aggression against persons or objects, not auto-aggression	SOAS-R		760 aggressive incidents incidence: 1.829 (95% CI 1.701-1.963) per 100 treatment days 7.08 incidents per bed per year On 14.2% of the dys at least one incident happened (every week one incident) n=1755 (87%) not aggressive n=262 (13%) one or more inc. n=? (6.7%) one or more physical attack n=38 (1.9%) accounted for 51% of all events n=58 (2.9%) accounted for 50% of all attacks In first three days…													BACKGROUND: Aggression and violence and negative consequences thereof are a major concern in acute psychiatric inpatient care globally. Variations in study designs, settings, populations, and data collection methods render comparisons of the incidence of aggressive behaviour in high risk settings difficult. OBJECTIVE: To describe the frequency and severity of aggressive incidents in acute psychia…	1745-0179//Abderhalden, Christoph//Needham, Ian//Dassen, Theo//Halfens, Ruud//Fischer, Joachim E//Haug, Hans-Joachim//Journal Article//United Arab Emirates//Clin Pract Epidemiol Ment Health. 2007 Dec 4;3:30. doi: 10.1186/1745-0179-3-30.				Nursing and Social Education Research Unit, University Bern Psychiatric Services, Berne, Switzerland. abderhalden@puk.unibe.ch.							NLM	eng
D. R. Merecz, J.//Moscicka, A.//Kiejna, A.//Jarosz-Nowak, J.	2006	Violence at the workplace--a questionnaire survey of nurses	3	cohort	n=78 psychiatric nurses versus n=335 non-psychiatric nurses	1 psychiatric nurse was male and 5 non-psych nurses were male	PN: 36.7 (7.1) N-PN: 39.3 (7.7)		Violence = incidents where persons are abused, threatened or assaulted in circumstances related to their work, involving an explicit or implicit challenge to their safety, well being and health.	MOAS	Stress at Work scale Makowska Work Satisfaction SCale Maslach Burnout Inventory General Health Questionnaire	Overall aggression: mean 1.89 (0.45) for PN and 1.47 (0.45) for N=PN (rho=-0.3957, p=0.000) Verbal aggression is experienced by 100% of PN's and 89.6% of N-PN's Physical attacks are experienced by 79.% of PN's and 20.6% of N-PN's Of PN: 64% experienced a physical attack several times a year, 15% monthly and 1.3% weekly.												Absenteeism//Adult//Aggression/psychology//Burnout, Professional/epidemiology/nursing/psychology//Cross-Sectional Studies//Female//Humans//Interprofessional Relations//Job Satisfaction//Male//Middle Aged//Nurse-Patient Relations//Nursing Staff, Hospital/*statistics & numerical data//Personality Inventory//Poland//Psychiatric Nursing/*statistics & numerical data//*Surveys and Questionnaires//Viole…	BACKGROUND: In the health sector, anywhere in the world nurses are one of the most exposed groups to violence. However, it is not obvious that psychiatric nurses (PNs) are more exposed to aggression and burnout. OBJECTIVES: To determine the nature and effects of aggressive acts towards nursing staff in psychiatric and other medical services in Poland. METHODS: Various questionnaires (Stress at Wo…	Merecz, Dorota//Rymaszewska, Joanna//Moscicka, Agnieszka//Kiejna, Andrzej//Jarosz-Nowak, Joanna//Journal Article//Research Support, Non-U.S. Gov't//France//Eur Psychiatry. 2006 Oct;21(7):442-50. doi: 10.1016/j.eurpsy.2006.01.001. Epub 2006 Mar 10.				Department of Work Psychology, The Nofer Institute of Occupational Medicine, Lodz, Poland.							NLM	eng
L. B. Grassi, B.//Marmai, L.//Kotrotsiou, V.//Zanchi, P.//Peron, L.//Marangoni, C.//Vanni, A.//Barbui, C.	2006	Violence in psychiatric units: a 7-year Italian study of persistently assaultive patients	8	prospective cohort	3507 admissions, 2259 patients	62%/38%	35	schizophrenia 61% affective disorders 10% personality disorder other		SOAS		409 aggressive episodes n=160 aggressive patients with 95 with one episode and 65 more than 2 episodes Violence rate per admission= 11.6												Adult//Female//Hospitalization/statistics & numerical data//Humans//Incidence//Italy/epidemiology//Male//Mental Disorders/epidemiology/*rehabilitation//Prevalence//Psychiatric Department, Hospital/*statistics & numerical data//Violence/*statistics & numerical data	BACKGROUND: The problem of violence and aggressive behaviour among patients with psychiatric disorders need careful assessment to improve the quality of psychiatric care. The aim of this paper is to describe the characteristics of repeated episodes of violence among patients admitted to an Italian psychiatric ward. METHODS: All violent behaviours, which occurred in a 15-bed psychiatric inpatient …	Grassi, Luigi//Biancosino, Bruno//Marmai, Luciana//Kotrotsiou, Vasiliki//Zanchi, Pierluigi//Peron, Luana//Marangoni, Claudio//Vanni, Adello//Barbui, Corrado//Journal Article//Germany//Soc Psychiatry Psychiatr Epidemiol. 2006 Sep;41(9):698-703. doi: 10.1007/s00127-006-0088-5. Epub 2006 Jun 23.				Section of Psychiatry, Department of Medical Sciences of Communication and Behaviour, University of Ferrara, Ferrara, Italy. luigi.grassi@unife.it							NLM	eng
M. O. Erkiran, H.//Evren, C.//Aytaclar, S.//Kirisci, L.//Tarter, R.	2006	Substance abuse amplifies the risk for violence in schizophrenia spectrum disorder	7	prospective cohort	n=133 (29 with substance abuse and 104 without substance abuse	More males in with substance abuse group (96.6%) vs 61.5%	range 18-59	schizophrenia with: alcohol 89%, cannabis 27%, benzodiazepines 13%, opiates 10% of the 29 patients with dual disorder		OAS	SCID MAST (Michigan Alcoholism Screening Test) urine test Assessment of positive symptoms (SAPS) Assessment of negative symptoms (SANS)	Recent violent event: 51.7% (for dual disorder patients) and 6.7% for only schizophrenic patients (chi-square=33.25, p<0.001)																					Group Inclusion								16457960			Adult//Diagnosis, Dual (Psychiatry)//Female//Humans//Male//Risk Factors//Schizophrenia/*diagnosis//*Schizophrenic Psychology//Substance-Related Disorders/*psychology//Violence/prevention & control/*psychology	The factors responsible for the association between schizophrenia and violence with or without co-occurring substance abuse have not been fully elucidated. The present study had two aims: (1) ascertain whether substance abuse augments the risk for violence in patients with schizophrenia; and, (2) determine whether violence is differentially related to positive and negative symptoms of schizophren…	Erkiran, Murat//Ozunalan, Havva//Evren, Cuneyt//Aytaclar, Sema//Kirisci, Levent//Tarter, Ralph//DA017822/DA/NIDA NIH HHS/United States//P50-DA05605/DA/NIDA NIH HHS/United States//Journal Article//Multicenter Study//Research Support, N.I.H., Extramural//England//Addict Behav. 2006 Oct;31(10):1797-805. doi: 10.1016/j.addbeh.2005.12.024. Epub 2006 Feb 2.
M. W. Privitera, R.//Cerulli, C.//Tu, X.//Groman, A.	2005	Violence toward mental health staff and safety in the work environment	2	cohort	380	20%/80%	40 (range 20-71)	69% clinical 28% non-clinical	Consumer-related violence = consumer/clinets/patients violence against stff, vicarious trauma to staff. Staff violence to clients/consumers Threat = expression to inflict pain, injury or other harm, verbal or non-verbal Assault = physical contact that results in injury Violence = subjective and objective experience			Incidence: - past 12 months: 8 assaults, 37 verbal - 1-5 years ago: 19 assaults, 24 verbal - 6-10 years ago: 17 assaults, 22 verbal - > 10 years ago: 11 assaults, 11 verbal: rise between time-frames is sigificant (p<0.001, 0.13, 0.14)												Adult//Aged//Attitude of Health Personnel//Female//Health Personnel/*psychology//Hospitals, Psychiatric/statistics & numerical data//Humans//Male//Middle Aged//Occupational Exposure/*statistics & numerical data//Occupational Health/statistics & numerical data//Prevalence//Safety//Surveys and Questionnaires//United Kingdom/epidemiology//Violence/prevention & control/*trends//Workplace	BACKGROUND: An increasing number of violent episodes toward staff were noted at a university department of psychiatry. A multidisciplinary committee was formed consisting of psychiatrists, biostatisticians, psychologists, nurses, administrators, data managers, social workers, security services, educators on personal safety and an attorney to address the problem. AIM: To determine the prevalence o…	Privitera, Michael//Weisman, Robert//Cerulli, Catherine//Tu, Xin//Groman, Adrienne//Journal Article//England//Occup Med (Lond). 2005 Sep;55(6):480-6. doi: 10.1093/occmed/kqi110. Epub 2005 May 27.				University of Rochester Medical Center-Psychiatry, 300 Crittenden Blvd, Rochester, NY 14642, USA. Michael_Privitera@urmc.rochester.edu							NLM	eng
K. A. V. Nolan, J.//Czobor, P.//Sheitman, B.//Lindenmayer, J. P.//Citrome, L. L.//McEvoy, J.//Lieberman, J. A.	2005	Aggression and psychopathology in treatment-resistant inpatients with schizophrenia and schizoaffective disorder	9	Prospective cohort	157		range 18-60	schizophrenia or schizoaffective disorder		OAS	PANSS	408 incidents 88 patients involved in one or more incidents 0-27 incidents per patient severity of incidents: 1-10 with mean 3.4 (2.1) For individual patients: mean severity is not correlated with number of incidents: r=-0.09 p>0.05																					Group Inclusion								15504429			Aggression/*psychology//Antipsychotic Agents/therapeutic use//Disruptive, Impulse Control, and Conduct Disorders/psychology//Double-Blind Method//Drug Resistance//Humans//Mental Disorders/etiology/psychology//Prospective Studies//Psychotic Disorders/*drug therapy/psychology//Schizophrenia/*drug therapy//*Schizophrenic Psychology//Severity of Illness Index	Positive psychotic symptoms, such as threat/"control-override" delusions or command hallucinations, have been related to aggression in patients with schizophrenia. However, retrospective data collection has hampered evaluation of the direct influence of psychopathology on aggressive behavior. In this study, we monitored aggressive behavior and psychopathology prospectively and in close temporal p…	Nolan, Karen A//Volavka, Jan//Czobor, Pal//Sheitman, Brian//Lindenmayer, Jean-Pierre//Citrome, Leslie L//McEvoy, Joseph//Lieberman, Jeffrey A//R10 MH53550/MH/NIMH NIH HHS/United States//Clinical Trial//Journal Article//Multicenter Study//Randomized Controlled Trial//Research Support, Non-U.S. Gov't//Research Support, U.S. Gov't, P.H.S.//England//J Psychiatr Res. 2005 Jan;39(1):109-15. doi: 10.101…
C. J. A. Ferguson, P. M.//Rhoades, H.//Rocha, D.//Gruber, N. P.//Gummattira, P.	2005	Social isolation, impulsivity and depression as predictors of aggression in a psychiatric inpatient population	9	retrospective cohort	212	133(62.6)/79 \(37.3)	34.6 (12.78)	Major depression or mood disorder: 54 (25.4%) bipolar disorder 44 (20.8%) schizophrenia or other psychotic disorder 103 (48.6%) substance use withdrawal 2 (1.0%) PTSS 1 (0.5%) impuls control disorder 2 (1.0%) deferred diagnosis 6 (2.8%)		?	Self-report measure of general psychiatric symptoms BPRS Brief Symptom Inventory (BSI) Beck Depression Inventory (BDI-II) Multidimensional Scale of Perceived Social Support (MSPSS) Barrat Impulsiveness Scale (BIS)	n=108 (51%) of patients had incidents of aggressive behaviour																					Group Inclusion								15884741			Adult//Aggression/*psychology//Depressive Disorder/diagnosis/*psychology//Female//Hospitals, Psychiatric//Hostility//Humans//Impulsive Behavior/diagnosis/*psychology//Male//Mental Disorders/diagnosis/psychology//Middle Aged//*Patient Admission//Personality Inventory/statistics & numerical data//Predictive Value of Tests//Psychometrics/statistics & numerical data//Risk Factors//Social Isolation/*p…	Aggressive behavior among psychiatric inpatients remains an issue of concern for staff, families and patients themselves. At the present time, studies examining prediction of aggression among psychiatric inpatients have focused mainly on diagnostic or demographic risk factors. Unfortunately little is known about specific social functioning and personality risk factors that may help identify speci…	Ferguson, Christopher J//Averill, Patricia M//Rhoades, Howard//Rocha, Donna//Gruber, Nelson P//Gummattira, Pushpa//Journal Article//United States//Psychiatr Q. 2005 Summer;76(2):123-37.
J. C. L. Chang, C. S.	2004	Risk factors for aggressive behavior among psychiatric inpatients	5	prospective cohort	111	58/53	38 (13.8)	schizophrenic disorder 48% bipolar disorder 34%	aggressive incidents towards other people	OAS		n=46 (41%) had 224 episodes of aggression n=24 had 1-2 episodes number of aggressive episodes per patient=2 (SD=5.1). Range= 0-37									younger age at onset of illness: t=-3.21 df=109 p=0.002 longer hospital stay: t=3.17 df=109, p=0.002 Greater duration of hospital stay: OR=1.02 (1.01-1.04) p=0.01 Earlier onset of psychiatric disorder OR=0.95 (0.92-0.99) p<0.01 Not significant: education, number of previous hospitalisations.												Group Inclusion								15534022			Adult//Age of Onset//Aggression/*psychology//Diagnostic and Statistical Manual of Mental Disorders//Female//Humans//Inpatients/*psychology//Length of Stay//Male//Mental Disorders/diagnosis/*psychology//Middle Aged//Multivariate Analysis//Odds Ratio//Personality Assessment//Psychiatric Department, Hospital//Risk Assessment//Taiwan//Violence/psychology	The evaluation of a patient's potential for aggressive behavior is an important component of care on psychiatric units. In this study, the aggressive behavior of 111 new psychiatric inpatients in Taiwan was recorded by nursing staff using the Overt Aggression Scale (OAS) during the patients' hospitalization. Psychiatrists made diagnoses in accordance with DSM-IV criteria and collected information…	Chang, Jung-Chen//Lee, Chau-Shoun//Journal Article//Research Support, Non-U.S. Gov't//United States//Psychiatr Serv. 2004 Nov;55(11):1305-7. doi: 10.1176/appi.ps.55.11.1305.
A. K. Troisi, S.//Di Genio, M.//Siracusano, A.	2003	Hostility during admission interview as a short-term predictor of aggression in acute psychiatric male inpatients	10	prospective cohort		100%/0%	34..11 (11.06) range 19-68		verbal aggression, aggression against object and aggression against others	MOAS	BPRS	During the first week of admission: n=20 committed an act of aggression. Total number of aggressive episodes: 31 with 20 of verbal aggression, 9 of aggression against objects and 2 of aggression against others 61% of incidents happened in first 3 days.									Not significant: educational level, number of days in the hospital, neuroleptic dosage in the first week of treatment. Aggressive patients are more often admitted involuntarily: 70% vs 17%, 𝜒2=20.31, df=1, p<0.0001 Compulsory admission: OR=10.96 (2.35-51.02) p=0.02 Predictor of aggression: involuntary admission: beta=0.35, p=0.002												Group Inclusion								14728108			Acute Disease//Adult//Aged//Aggression/*psychology//Brief Psychiatric Rating Scale//Hospitals, Public//Hospitals, Urban//*Hostility//Humans//*Interview, Psychological//Male//Mental Disorders/diagnosis/*psychology/therapy//Middle Aged//*Patient Admission//Personality Assessment/statistics & numerical data//Prospective Studies//*Psychiatric Department, Hospital/statistics & numerical data//Psychome…	BACKGROUND: A critical step for improving the prediction of on-ward violence is the identification of variables that are not only consistently associated with an increased risk of aggression but also easily evaluated during the admission interview. The goal of this prospective study was to assess the predictive utility of hostility during admission interview. METHOD: The sample consisted of 80 ne…	Troisi, Alfonso//Kustermann, Stefano//Di Genio, Massimo//Siracusano, Alberto//Journal Article//United States//J Clin Psychiatry. 2003 Dec;64(12):1460-4.
J. Parkes	2003	The nature and management of aggressive incidents in a medium secure unit	2	cohort	1473 incidents by inpatients of which 750 incidents being: physical aggression to fellow patient, deliberate self-harm, destructive behaviour, physical aggression to staff and verbal aggression				physical aggression to fellow patient, deliberate self-harm, destructive behaviour, physical aggression to staff and verbal aggression			750 incidents in 3 years.												Female//Forensic Psychiatry//Hospital Units/*organization & administration//Humans//Incidence//Male//Restraint, Physical//Security Measures/*organization & administration//United Kingdom/epidemiology//Violence/*prevention & control/statistics & numerical data//Wounds and Injuries	The study describes and analyses incident reports over a three-year period in a medium secure unit. A low threshold of reporting was encouraged and substantial numbers of 'minor' incidents were reported. The frequency of incidents peaked in the evenings. The use of seclusion and manual restraint is reported and these were used more frequently where staff were the target of aggression.	Parkes, John//Journal Article//England//Med Sci Law. 2003 Jan;43(1):69-74. doi: 10.1258/rsmmsl.43.1.69.				University College Northampton, Northampton NN2 7AL.							NLM	eng
L. Mellesdal	2003	Aggression on a psychiatric acute ward: a three-year prospective study	6	prospective cohort	934 patients, 1416 admissions	51%/49%	41.1 (15.5)	affective disorder 34.7% schizophrenic disorder 19.2% alcohol/substance use disorder 10.4% other psychosis 9.5% personality disorder 9.4% neurotic/stress related somatoform disorder 7.1% organic mental disorder 2.9% somatic diagnoses 7.8% other 2.3% missing 2.6%		Rport Form for Aggressive Episodes (REFA) hospital routine injury form		Total: 981 aggressive episodes: 0.06 per patient per day and average of 0.9 per day or 6.3 per week. 20% of aggressive admission with 1 episode of aggression 50% of aggressive admissions with 4 episodes of aggression 10% of aggressive admissions with more than 20 aggressive episodes Subgroup of 13 patients accounted for 49% af all aggressive episodes. Aggressive episodes in 126 (8.4%) of all admi…												Acute Disease//Adult//Aggression/*psychology//Female//Humans//Male//Prevalence//Prospective Studies//*Psychiatric Department, Hospital//Social Behavior Disorders/*epidemiology/*psychology//Surveys and Questionnaires	The objectives of this 3-yr. prospective study of aggression on a Norwegian psychiatric acute ward serving a population of 170,000 were to monitor the rate and characteristics of aggressive behaviour, to identify possible interactional and situational precipitants to aggression, and to explore possible differences between aggressive and nonaggressive patients in terms of diagnosis, sex, age, numb…	Mellesdal, Liv//Journal Article//Research Support, Non-U.S. Gov't//United States//Psychol Rep. 2003 Jun;92(3 Pt 2):1229-48. doi: 10.2466/pr0.2003.92.3c.1229.				Bergen Psychiatric University Hospital, Bergen, Norway. liv.mellesdal@broadpark.no							NLM	eng
E. C. H. Fagan-Pryor, L. C.//Dunlap, D.//Nall, J. L.//Stanley, G.//Wolpert, R.	2003	Patients' views of causes of aggression by patients and effective interventions	3	cohort	92 of which 71 inpatients and 84% with a psychiatric diagnosis	90/2						41 witnessed patient-patient aggression and 38 witnessed patient to staff aggression.																					Group Inclusion								12663844			Adult//Aged//*Aggression//Causality//Female//*Health Knowledge, Attitudes, Practice//Hospitals, Veterans/statistics & numerical data//Humans//Interpersonal Relations//Interview, Psychological//Male//Mentally Ill Persons/psychology/statistics & numerical data//Middle Aged//Midwestern United States/epidemiology//Patients/classification/*psychology/statistics & numerical data//Professional-Patient R…	OBJECTIVE: The authors studied patients' perceptions of the causes of aggression by patients and their recommendations for interventions to prevent assaultive behavior. METHODS: A total of 92 inpatient and outpatient veterans, the majority of whom had a psychiatric diagnosis and some a medical diagnosis, answered questions in individual interviews about whether they had ever witnessed an assault.…	Fagan-Pryor, Ellen C//Haber, Linda Cade//Dunlap, David//Nall, Judith Lynn//Stanley, Gail//Wolpert, Russell//Journal Article//Research Support, U.S. Gov't, Non-P.H.S.//United States//Psychiatr Serv. 2003 Apr;54(4):549-53. doi: 10.1176/appi.ps.54.4.549.
L. S. Bowers, A.//Alexander, J.	2003	Patient-staff conflict: results of a survey on acute psychiatric wards	6	cross-sectional survey	282	59%/41%	40(13)	schizophrenia, schizotypal, delusional 71%		Patient-staff cinclift checklist (PCC)		most patients show few conflict behaviours and few patients show many conflict behaviours Verbal aggression 52.1% of patients refusing regular medication 31.9% refusing to see workers 28.2% Attempting to abscond 26.9%									Higher frequency of events within ethnic minority groups and patients admitted under compulsory detention.												Group Inclusion								12861448			Acute Disease//Adult//Aggression//*Conflict (Psychology)//Cross-Sectional Studies//Data Collection//Factor Analysis, Statistical//Female//Health Services Research//Humans//Inpatients/*psychology//Male//Mentally Ill Persons/*psychology//Middle Aged//Patient Compliance//*Professional-Patient Relations//Psychiatric Department, Hospital/*statistics & numerical data//Substance-Related Disorders//Unite…	BACKGROUND: Disruptive behaviours of acute psychiatric inpatients have typically been studied separately, as have the methods used to contain them. There are indications that behaviours and containment methods are systematically related. AIMS: The aim of this study was to assess the frequency and relationship between the differing conflict behaviours of patients, and explore the relationship betw…	Bowers, Len//Simpson, Alan//Alexander, Jane//Journal Article//Research Support, Non-U.S. Gov't//Germany//Soc Psychiatry Psychiatr Epidemiol. 2003 Jul;38(7):402-8. doi: 10.1007/s00127-003-0648-x.
R. J. Abeyasinghe, R.	2003	Violence in a general hospital psychiatry unit for men	5	cohort	118 incidents	100%/0%		In aggressive patients: alcohol withdrawal: 45.7% schizophrenia 30% bipolar disorder 13%	Incident is where a patient physically assaulted another patient or a staff member or caused damage to property	From report of the nurse after their shift		118 incidents caused by 92 patients 5 incidents per nurse per year 2.46 incidents per week												Hospitals, General//Humans//Male//Prospective Studies//Psychiatric Department, Hospital/*statistics & numerical data//Sri Lanka//Violence/*statistics & numerical data	INTRODUCTION: General hospitals are increasingly providing psychiatric services in Sri Lanka. They face special challenges and patient violence is one of them. OBJECTIVE: To find out the extent of violence and factors that are associated with such violence in general hospital psychiatry units. SETTING: General Hospital, Peradeniya, male psychiatry ward. METHODS: All violent incidents were prospec…	Abeyasinghe, Ranil//Jayasekera, Rasika//Journal Article//Sri Lanka//Ceylon Med J. 2003 Jun;48(2):45-7.				Department of Psychiatry, Faculty of Medicine, University of Peradeniya.							NLM	eng
K. B. Spokes, K.//Lowe, T.//Jones, J.//Illingworth, P.//Brimblecombe, N.//Wellman, N.	2002	HOVIS -- The Hertfordshire/Oxfordshire Violent Incident Study	2	cohort study	108 nurses		35 (19-58)				Staf Interview Form State Trait Anger Expression Inventory (STAXI) RAMAS Anger Assessment Profile (RAAP)	105 experienced one or more incidents of violece at work									Administration of medication was mentioned by staff as cause of an incident (n=16, means 16 mentioned this) Detention under mental health act n=15												Group Inclusion								11966990			Adult//Female//Hospitalization//Hospitals, Psychiatric//Humans//Male//Mental Disorders/rehabilitation//*Mental Health Services//Middle Aged//Nurse-Patient Relations//Psychiatric Nursing//United Kingdom/epidemiology//Violence/*psychology/*statistics & numerical data//Workforce	Violence in psychiatric inpatient units is a major and growing problem. Research interest has primarily focussed on patient characteristics. The role of staff factors and the antecedents of violent incidents has been neglected, despite the fact that staff factors and behaviour may be more readily amenable to change than patient characteristics. The HOVIS study sought to obtain the views of a samp…	Spokes, K//Bond, K//Lowe, T//Jones, J//Illingworth, P//Brimblecombe, N//Wellman, N//Journal Article//Research Support, Non-U.S. Gov't//England//J Psychiatr Ment Health Nurs. 2002 Apr;9(2):199-209.
H. L. I. A. C. J. M. L. G. Nijman	2002	Situational determinants of inpatient self-harm	5	retrospective cohort	149 patients, 774 incidents	85/64	35.8(12.3)	schizophrenia mania severe cluster B personality disorder	Any verbal, non-verbal or physical behaviour that was threatening or actually did harm (to self, other or property)	SOAS-R		n=774 incidents of which 20% are auto-aggressive and 111 (74%) outwardly directed. 401 incidents of 774 were caused by 28 patients also involved in self-harm.
A. E. R. Soliman, H.	2001	Risk factors and correlates of violence among acutely ill adult psychiatric inpatients	8	retrospective case-control study	49 violent patients 280 non-violent patients of which 140 were randomly chosen	violent group: 28 (57.1%) non-violent group: 152 (54.3%) total admissions: n=239 (50.4%)	violent group: 34.4 (10) non- violent group: 40 (13.2) total admissions: 39.6 (13)	schizophrenia 23.3% depressive disorder 41.6% schizoaffectie disorder 5.3% bipolar disorder 11.2% substance use/dependence 19.2% personality disorder 9.3% other 17.5% comorbid disorder 26.3%	Violence=any incident in which a patient attempts to physically harm others or property	SOAS		49 patients caused 104 violent incidents: incidence is 0.22 incidents per admission per year. 7 patients (14.3%) caused 50 incidents (48.1%)									Comulsory admission: 𝜒2=20.52, p<0.001 Cause of admission is aggression: 𝜒2=23.76 p<0.001 In stepwise logistic regression analysis predictors are: medication changes (β=1.9), use of prn medication (β=1.4), past violent behaviour (β=-2.1), personality disorder (β=-2.6), length of hospital stay (β=0.2) p<0.001												Group Inclusion								11141532			Acute Disease//Adult//Antisocial Personality Disorder/psychology//Borderline Personality Disorder/psychology//Female//Humans//Hypnotics and Sedatives/therapeutic use//Inpatients/*psychology//Length of Stay//Logistic Models//Male//Mental Disorders/*psychology//Middle Aged//Prognosis//Psychiatric Department, Hospital/*statistics & numerical data//Retrospective Studies//Risk Factors//United Kingdom/…	OBJECTIVE: The purpose of the study was to identify risk factors and correlates of violence committed by patients in an acute adult psychiatric inpatient unit in a district general hospital of the United Kingdom's National Health Service. METHODS: Incidents of violence committed by inpatients over a one-year period in 1997-1998 were retrospectively analyzed. The clinical characteristics of 49 vio…	Soliman, A E//Reza, H//Comparative Study//Journal Article//United States//Psychiatr Serv. 2001 Jan;52(1):75-80. doi: 10.1176/appi.ps.52.1.75.
N. E. Sjostrom, D. N.//Malm, U.//Beskow, J.	2001	Violence and its prediction at a psychiatric hospital	4	cohort	Staff: 185 before and 144 after training. Patients: 211 before and 175 after training, with n=47 in both groups		patients: m=48 (range 19-90) before and 40 (range 22-86) after training of staff, no significant difference.	schizophrenia: 36% and 27% other psychotic disorders: 24% and 29% alcohol or substance abuse: 17% and 16% depression: 1% and 16% personality disorder: 3% and 3% other 7% and 9% (before and after trainig of staff)		SDAS SOAS		Prevalence of violence towards staff= 0.03 (20 incidents)
L. P. Grassi, L.//Marangoni, C.//Zanchi, P.//Vanni, A.	2001	Characteristics of violent behaviour in acute psychiatric in-patients: a 5-year Italian study	8	cohort	1534 patients were admitted (n=2461 admissions) n=1418 showed no violent behaviour	65.5%/34.5% (in violent group)	34.9(11.4) (in violent group)	schizophrenia or delusional syndrome: 55.1% personality disorder: 12.9% acute psychosis: 12.1% affective syndrome: 7.7% substance abuse disorder: 4.3% mental retardation: 2.5% other 5% (in violent group)		SOAS		n=116 patients caused 329 aggressive episodes during 176 admissions (1.5 admission per patient) Prevalence =7.5% In the violent group: 76 males caused 210 episodes: 2.8 episode per patient and 40 females caused 119 episodes: 2.9 episodes per patient. N=7 patients caused 138 episodes (42%) First week of admission: 54.1% of incidents took place Frist 2 days: 28.3%												Adult//Aggression/*psychology//Delusions/diagnosis/*epidemiology/psychology//Female//Hospitals, General/statistics & numerical data//Humans//Inpatients/psychology/*statistics & numerical data//Italy/epidemiology//Male//Middle Aged//Psychiatric Department, Hospital/statistics & numerical data//Risk Factors//Schizophrenia/diagnosis/*epidemiology//*Schizophrenic Psychology//Violence/psychology/*stat…	OBJECTIVE: In order to examine prospectively the characteristics of violence among psychiatric patients, a 5-year study was carried out in an acute psychiatric unit. METHOD: All assaultive behaviour occurred in the ward during the study period were assessed routinely using the Staff Observation Aggression scale (SOAS). RESULTS: Of 1534 patients admitted to the unit during the study period, 116 we…	Grassi, L//Peron, L//Marangoni, C//Zanchi, P//Vanni, A//Journal Article//United States//Acta Psychiatr Scand. 2001 Oct;104(4):273-9.				Department of Medical Sciences of Communication and Behaviour, Section of Psychiatry, University of Ferrara, St Anna Hospital, Corso Giovecca 203, 44100 Ferrara, Italy.							NLM	eng
T. S. Steinert, T.//Gebhardt, R. P.	2000	How common is violence in schizophrenia despite neuroleptic treatment?	10	retrospective cohort	138	77/61	32	schizophrenia 84.1% schizoaffective disorder 15.9% additional diagnoses: substance abuse (n=17), personality disorder (n=7), eating disorder (n=5), low intelligence (n=3), other (n=9)	verbal aggression, aggression against others, object or self	OAS		142 incidents caused by 53 patients									Decline of incidents in first week of treatment with neurolepticum: r=-0.9644 df=5, p<0.001 Weekly percentage of aggressive incidents per patient decreases significantly from 40.7% in the first week to 4.3% in week 4 to only 0.8% in week 27-52: r=-1.0 df=5 p<0.001												Group Inclusion								10855460			Adult//*Aggression//Antipsychotic Agents/*therapeutic use//Chi-Square Distribution//Female//Germany//Humans//Male//Psychotic Disorders/*drug therapy/psychology//Retrospective Studies//Schizophrenia/*drug therapy//*Schizophrenic Psychology//Statistics, Nonparametric//Violence/*statistics & numerical data	There is a large body of literature about increased figures for violence in schizophrenic in-patients and out-patients. The therapeutic efficacy of neuroleptics in coping with violent behaviour in schizophrenics is well documented. However, little data is available about the treatment given to schizophrenics who behave violently. We performed an extensive chart review in an unselected sample of n…	Steinert, T//Sippach, T//Gebhardt, R P//Journal Article//Germany//Pharmacopsychiatry. 2000 May;33(3):98-102. doi: 10.1055/s-2000-342.
S. G. Eaton, M.//Hunt, N.	2000	Prediction of violence on a psychiatric intensive care unit	7	retrospective cohort	52 admissions included	46%/54%	32	schizophrenia 33%	verbal abuse, physical threats, threats with a weapon, physical contact, aggresion resulting in injury to staff or patient	from nurses registruy		17 patients were violent in first month of admission 2 patients were responsible for 19 of 56 violent incidents																					Group Inclusion								10821025			Adult//England//Female//*Forecasting//Forensic Psychiatry//Humans//Male//Mental Disorders/*psychology//Prospective Studies//Risk Factors//Violence/*prevention & control/psychology	The aim of the present study was to identify patients who were at particular risk of violent behaviour, over a period of one month in a psychiatric high dependency unit, and to examine whether particular patients could be identified at admission who would subsequently be violent. Medical records, and other documents for 52 inpatients were included. Demographic, historical and clinical data availa…	Eaton, S//Ghannam, M//Hunt, N//Journal Article//England//Med Sci Law. 2000 Apr;40(2):143-6. doi: 10.1177/002580240004000210.
T. L. P. Schwartz, T. L.	1999	Assaults by patients on psychiatric residents: a survey and training recommendations	1	cohort	517 residents	52%/48%	range 25-61					n=186 (36%) reported 636 physical assaults; that is 37% of men and 34% of females n=379 reported 1884 threats; that is 79% of men and 69% of female residents												Adult//Data Collection//Female//Humans//Inservice Training//Internship and Residency/*statistics & numerical data//Male//*Mental Disorders//Middle Aged//Psychiatric Department, Hospital/*statistics & numerical data//Psychiatry/*education//United States/epidemiology//Violence/*statistics & numerical data	OBJECTIVE: A survey was conducted to determine the frequency and severity of assaults on psychiatric residents and the level of training they receive in the management of violent patients. METHODS: In early 1997 a survey was randomly distributed to 2,553 psychiatric residents, who represented half of all psychiatric residents in the United States. The survey asked about experiences of assaults an…	Schwartz, T L//Park, T L//Journal Article//Multicenter Study//United States//Psychiatr Serv. 1999 Mar;50(3):381-3. doi: 10.1176/ps.50.3.381.				State University of New York Health Science Center at Syracuse, 13210, USA. schwartt@vax.cs.hscyr.edu							NLM	eng
M. C. Krakowski, P.//Chou, J. C.	1999	Course of violence in patients with schizophrenia: relationship to clinical symptoms	8	Newly admitted patient on admission wards in NY	96		range 18-55	schizophrenia schizoaffective disorder	Assault is physical contact	MOAS	BPRS QNS (Quantified Neurological State) NOSIE	n=44 were persistently violent (means they were repeatedly aggressive with less than 50% decrease after the first 18 days) n=52 were transiently violent (means there was a decrease of more nthan 50% decrease in violence after 18 days)																					Group Inclusion								10478785			Adult//Analysis of Variance//Behavioral Symptoms/*physiopathology//Disease Progression//Female//Hospitalization//Humans//Male//Middle Aged//Neurologic Examination//Prospective Studies//*Schizophrenia/classification/physiopathology//*Schizophrenic Psychology//Time Factors//*Violence/classification	To understand the heterogeneity of violent behaviors in patients with schizophrenia, one must consider underlying clinical symptoms of the illness and their change over time. The purpose of this study was to examine persistence and resolution of violence in relation to psychotic symptoms, ward behaviors, and neurological impairment. Psychiatric symptoms and ward behaviors were assessed in violent…	Krakowski, M//Czobor, P//Chou, J C//MH-45454/MH/NIMH NIH HHS/United States//Journal Article//Research Support, U.S. Gov't, P.H.S.//United States//Schizophr Bull. 1999;25(3):505-17.
T. J. Hardie	1999	Crowding and violent behavior: the influence of patient density on violent and self-harming behaviour at a medium secure unit	6	Retrospective cohort	196 patients caused 2053 incidents				Verbal aggression Physical aggression	report form		2053 incidents occrured by 196 patients. 73% of the incidents was caused by 20% of the patients												Crowding/*psychology//England//*Hospitals, Psychiatric//Humans//Prisoners/*psychology//Regression Analysis//Self-Injurious Behavior/*psychology//Violence/*psychology	This study examines the influence of patient density (crowding) and number of potential perpetrators on the number of incidents of violence and self-harm at a medium secure unit. Of 2,053 incidents examined over a period of 974 days, 73% were perpetrated by 20% of the patients, the majority by patients identified as potential perpetrators. Increased patient density was not associated with increas…	Hardie, T J//Journal Article//Multicenter Study//England//Med Sci Law. 1999 Apr;39(2):161-6. doi: 10.1177/002580249903900211.				Reaside Clinic, Rubery, Birmingham.							NLM	eng
C. C. B. Arango, A.//Gonzalez, Salvador//Calcedo Ordonez, A.	1999	Violence in inpatients with schizophrenia: a prospective study	8	retrospective cohort	63	46/17	35.2 (10.8)	schizophrenia n=41 schizoaffective disorder co-morbid alcohol or cannabis use n=12	physical aggression	OAS	PANSS NES (neurological Evaluation Scale) EEG drug urine test SUMD (Scale of unawareness of mental disorder)	26 incidents n=16 (25.4%) was physically violent highest number of incidents per patient is 3.
Barlow	2000	Prevalence and precipitants…	4	retrospective cohort	1269 patients 2536 admissions		37 (range 13-97)	schizophrenia psychotic disorder bipolar adjustment disorder depression aniety disorder cognitive disorder substance use conduct disorder poisoning eating disorder other		Aggressive/Assaultive Incident Report Form		13.7% of patients were aggressive 9% of admissions involved some form of aggression 40.2% of patients were responsible for 71% of aggressive acts. Most violence happened in the first 2 days On average 5.05 incidents per week happened.
Ehman	2001	Violence in treatment…	7	cohort	78		range 17-65	schizophrenia: 82% schizoaffective disorder 20% borderline personality disorder 2%	Aggression = injurious r threatening behavriour to other people, property and self Assault= physical aggression to others Violence= severe assault	MOAS	PANSS, RAPP (Routine Assessment of Patient Progress), GAF, CGI	7.38 assaults per week, 0.057 incidents per patient day 26% of patients accounted for 79% of aggression to objects, 85% of selfinjurious acts, 61% of verbal aggression 64% of patients were assaultive.
El-badri	2006	Aggressive behaviour	7	cohort	535	52/48	36% <30 64% >30	schizophrenia 27% bipolar disorder 14% substance misuse 7% schizoaffective disorder 4% major depression 16% other psychosis 6% personality disorder 3% other 21%	verbal and physical aggression	OAS		32% of incidents happened in the first day of admission 67% happened in first week 74% was involved in only one incident
Steinert	1999	Aggressive behaviour…	8	retrospective cohort	471	56/44	range 14-60 age at fist admission: 32.4 (12.7)	schizophrenia (of which 79% paranoid) schizoaffective disorder (16%)	(threats of) violence as reason for admission, violence against persons or objects during first hospitalization, threats against others during subsequent hospitliazations, violence against objects or persons during subsequent hospitalizations	MOAS		70% showed some form of aggressive behaviour 65% was aggressive against others
Vevera	2005	Violent behaviour…	6	retrosepective cohort	404			schizophrenia		MOAS		Prevalence of violence: 1949=34.8% 1969: 44.6% 1989: 32.9% 2000: 44.4% Overall in men: 41.8% and female: 32.7%. Women vs men: OR=0.65 (95% CI 0.43-1.00) Increasing trend over the years when adjusting for length of observation: OR=1.21 (95% CI 0.99-1.47)
[truncated: 3 more columns]
